# Supplementary material for: Effect of Wnt5a on drug resistance in estrogen receptor-positive breast cancer
Source: Breast Cancer. 2021 May 28;28(5):1062–71. doi: 10.1007/s12282-021-01241-0 (PMC8354951; doi:10.1007/s12282-021-01241-0)
Supplement: Supplementary file 4 — Supplementary file4 (XLSX 135 KB) [file 12282_2021_1241_MOESM4_ESM.xlsx]

## Sheet: Sheet1
Online Resource 4. Up and down-regulated genes (n=176) whose expression varied between MCF7/Wnt5a(+) and MCF7/Wnt5a(-).
Name	FC (abs)	Regulation ([2] vs [1])	ensembl_id	RefSeq_id	Entrez_id	symbol	description	GO_biological_process	GO_molecular_function	GO_cellular_component
H200001892	3.31364	up	ENSG00000170017	NM_001243280.1	214	ALCAM	activated leukocyte cell adhesion molecule	GO:0002250 adaptive immune response,GO:0007155 cell adhesion,GO:0007157 heterophilic cell-cell adhesion via plasma membrane cell adhesion molecules,GO:0007165 signal transduction,GO:0007411 axon guidance,GO:0008045 motor neuron axon guidance,GO:0031290 retinal ganglion cell axon guidance,GO:0048846 axon extension involved in axon guidance,GO:1990138 neuron projection extension	GO:0005102 receptor binding,GO:0005515 protein binding	GO:0001772 immunological synapse,GO:0005887 integral component of plasma membrane,GO:0005925 focal adhesion,GO:0009897 external side of plasma membrane,GO:0030424 axon,GO:0030425 dendrite,GO:0031226 intrinsic component of plasma membrane,GO:0042101 T cell receptor complex,GO:0043025 neuronal cell body,GO:0070062 extracellular exosome
AHsV10002296	3.06741	up	ENSG00000170017	NM_001243280.1	214	ALCAM	activated leukocyte cell adhesion molecule	GO:0002250 adaptive immune response,GO:0007155 cell adhesion,GO:0007157 heterophilic cell-cell adhesion via plasma membrane cell adhesion molecules,GO:0007165 signal transduction,GO:0007411 axon guidance,GO:0008045 motor neuron axon guidance,GO:0031290 retinal ganglion cell axon guidance,GO:0048846 axon extension involved in axon guidance,GO:1990138 neuron projection extension	GO:0005102 receptor binding,GO:0005515 protein binding	GO:0001772 immunological synapse,GO:0005887 integral component of plasma membrane,GO:0005925 focal adhesion,GO:0009897 external side of plasma membrane,GO:0030424 axon,GO:0030425 dendrite,GO:0031226 intrinsic component of plasma membrane,GO:0042101 T cell receptor complex,GO:0043025 neuronal cell body,GO:0070062 extracellular exosome
AHsV10000891	3.44169	up	ENSG00000108602	XM_011523731.1	218	ALDH3A1	aldehyde dehydrogenase 3 family member A1	GO:0001666 response to hypoxia,GO:0006081 cellular aldehyde metabolic process,GO:0006805 xenobiotic metabolic process,GO:0007568 aging,GO:0007584 response to nutrient,GO:0008284 positive regulation of cell proliferation,GO:0042493 response to drug,GO:0044281 small molecule metabolic process,GO:0051384 response to glucocorticoid,GO:0051591 response to cAMP,GO:0055114 oxidation-reduction process	GO:0004028 3-chloroallyl aldehyde dehydrogenase activity,GO:0004029 aldehyde dehydrogenase (NAD) activity,GO:0004030 aldehyde dehydrogenase [NAD(P)+] activity,GO:0005515 protein binding,GO:0008106 alcohol dehydrogenase (NADP+) activity,GO:0018479 benzaldehyde dehydrogenase (NAD+) activity	GO:0005615 extracellular space,GO:0005654 nucleoplasm,GO:0005737 cytoplasm,GO:0005783 endoplasmic reticulum,GO:0005829 cytosol,GO:0005886 plasma membrane,GO:0016021 integral component of membrane,GO:0043231 intracellular membrane-bounded organelle
H200015495	2.30121	up	ENSG00000136872	NM_000035.3	229	ALDOB	aldolase, fructose-bisphosphate B	GO:0001889 liver development,GO:0005975 carbohydrate metabolic process,GO:0006000 fructose metabolic process,GO:0006006 glucose metabolic process,GO:0006094 gluconeogenesis,GO:0006096 glycolytic process,GO:0006116 NADH oxidation,GO:0009750 response to fructose,GO:0010043 response to zinc ion,GO:0030388 fructose 1,6-bisphosphate metabolic process,GO:0031668 cellular response to extracellular stimu…	GO:0004332 fructose-bisphosphate aldolase activity,GO:0005515 protein binding,GO:0008092 cytoskeletal protein binding,GO:0031210 phosphatidylcholine binding,GO:0042802 identical protein binding,GO:0051117 ATPase binding,GO:0061609 fructose-1-phosphate aldolase activity,GO:0070061 fructose binding	GO:0005634 nucleus,GO:0005764 lysosome,GO:0005815 microtubule organizing center,GO:0005829 cytosol,GO:0005886 plasma membrane,GO:0030867 rough endoplasmic reticulum membrane,GO:0030868 smooth endoplasmic reticulum membrane,GO:0034451 centriolar satellite,GO:0048471 perinuclear region of cytoplasm,GO:0070062 extracellular exosome
H200016269	2.10457	up	ENSG00000168398	NM_000623.3	624	BDKRB2	bradykinin receptor B2	GO:0002438 acute inflammatory response to antigenic stimulus,GO:0006939 smooth muscle contraction,GO:0006954 inflammatory response,GO:0007166 cell surface receptor signaling pathway,GO:0007169 transmembrane receptor protein tyrosine kinase signaling pathway,GO:0007186 G-protein coupled receptor signaling pathway,GO:0007204 positive regulation of cytosolic calcium ion concentration,GO:0008015 bloo…	GO:0002020 protease binding,GO:0004435 phosphatidylinositol phospholipase C activity,GO:0004947 bradykinin receptor activity,GO:0005515 protein binding,GO:0031698 beta-2 adrenergic receptor binding,GO:0031702 type 1 angiotensin receptor binding,GO:0046982 protein heterodimerization activity	GO:0005768 endosome,GO:0005829 cytosol,GO:0005886 plasma membrane,GO:0005887 integral component of plasma membrane
H300005623	2.9976	up	ENSG00000138696	NM_001203.2	658	BMPR1B	bone morphogenetic protein receptor type 1B	GO:0001501 skeletal system development,GO:0001502 cartilage condensation,GO:0001550 ovarian cumulus expansion,GO:0001654 eye development,GO:0002063 chondrocyte development,GO:0006468 protein phosphorylation,GO:0006954 inflammatory response,GO:0009953 dorsal/ventral pattern formation,GO:0023014 signal transduction by protein phosphorylation,GO:0030166 proteoglycan biosynthetic process,GO:0030501 p…	GO:0001948 glycoprotein binding,GO:0004674 protein serine/threonine kinase activity,GO:0004675 transmembrane receptor protein serine/threonine kinase activity,GO:0004702 receptor signaling protein serine/threonine kinase activity,GO:0005025 transforming growth factor beta receptor activity, type I,GO:0005515 protein binding,GO:0005524 ATP binding,GO:0046332 SMAD binding,GO:0046872 metal ion bindi…	GO:0005886 plasma membrane,GO:0005887 integral component of plasma membrane,GO:0030425 dendrite,GO:0043025 neuronal cell body,GO:0043235 receptor complex,GO:1990712 HFE-transferrin receptor complex
H200004783	2.42688	up	ENSG00000171097	XR_929870.1	883	CCBL1	cysteine conjugate-beta lyase, cytoplasmic	GO:0006559 L-phenylalanine catabolic process,GO:0006569 tryptophan catabolic process,GO:0006575 cellular modified amino acid metabolic process,GO:0008652 cellular amino acid biosynthetic process,GO:0034641 cellular nitrogen compound metabolic process,GO:0044281 small molecule metabolic process,GO:0070189 kynurenine metabolic process,GO:0097053 L-kynurenine catabolic process	GO:0005515 protein binding,GO:0008483 transaminase activity,GO:0016212 kynurenine-oxoglutarate transaminase activity,GO:0030170 pyridoxal phosphate binding,GO:0042803 protein homodimerization activity,GO:0047312 L-phenylalanine:pyruvate aminotransferase activity,GO:0047316 glutamine-phenylpyruvate transaminase activity,GO:0047804 cysteine-S-conjugate beta-lyase activity,GO:0047945 L-glutamine:pyr…	GO:0005654 nucleoplasm,GO:0005737 cytoplasm,GO:0005829 cytosol
H200019912	4.3767	up	ENSG00000167193	NM_005206.4	1398	CRK	v-crk avian sarcoma virus CT10 oncogene homolog	GO:0000186 activation of MAPKK activity,GO:0006357 regulation of transcription from RNA polymerase II promoter,GO:0007596 blood coagulation,GO:0030168 platelet activation,GO:0032956 regulation of actin cytoskeleton organization,GO:0035020 regulation of Rac protein signal transduction,GO:0038096 Fc-gamma receptor signaling pathway involved in phagocytosis,GO:0043087 regulation of GTPase activity,G…	GO:0005070 SH3/SH2 adaptor activity,GO:0005515 protein binding,GO:0042169 SH2 domain binding,GO:0045309 protein phosphorylated amino acid binding,GO:0046875 ephrin receptor binding	GO:0005634 nucleus,GO:0005737 cytoplasm,GO:0005829 cytosol,GO:0005886 plasma membrane,GO:0015629 actin cytoskeleton,GO:0070062 extracellular exosome
H200004191	5.98826	up	ENSG00000164825	NM_005218.3	1672	DEFB1	defensin beta 1	GO:0002227 innate immune response in mucosa,GO:0002526 acute inflammatory response,GO:0006935 chemotaxis,GO:0006955 immune response,GO:0007186 G-protein coupled receptor signaling pathway,GO:0009617 response to bacterium,GO:0019731 antibacterial humoral response,GO:0033574 response to testosterone,GO:0045087 innate immune response,GO:0050830 defense response to Gram-positive bacterium	-	GO:0005576 extracellular region,GO:0005615 extracellular space,GO:0005796 Golgi lumen,GO:0070062 extracellular exosome
CHsGV10003821	2.03501	up	ENSG00000171564	NM_005141.4	2244	FGB	fibrinogen beta chain	GO:0002250 adaptive immune response,GO:0002576 platelet degranulation,GO:0007160 cell-matrix adhesion,GO:0007165 signal transduction,GO:0007596 blood coagulation,GO:0030168 platelet activation,GO:0030198 extracellular matrix organization,GO:0031639 plasminogen activation,GO:0034116 positive regulation of heterotypic cell-cell adhesion,GO:0042730 fibrinolysis,GO:0043152 induction of bacterial aggl…	GO:0005102 receptor binding,GO:0005198 structural molecule activity,GO:0005515 protein binding,GO:0030674 protein binding, bridging,GO:0050839 cell adhesion molecule binding,GO:0051087 chaperone binding	GO:0005576 extracellular region,GO:0005577 fibrinogen complex,GO:0005615 extracellular space,GO:0005886 plasma membrane,GO:0005938 cell cortex,GO:0009897 external side of plasma membrane,GO:0009986 cell surface,GO:0031091 platelet alpha granule,GO:0031093 platelet alpha granule lumen,GO:0070062 extracellular exosome,GO:0072562 blood microparticle,GO:1903561 extracellular vesicle
opHsV0400003648	10.0769	up	ENSG00000189283	NM_001166243.1	2272	FHIT	fragile histidine triad	GO:0006163 purine nucleotide metabolic process,GO:0006260 DNA replication,GO:0006351 transcription, DNA-templated,GO:0006355 regulation of transcription, DNA-templated,GO:0009117 nucleotide metabolic process,GO:0032435 negative regulation of proteasomal ubiquitin-dependent protein catabolic process,GO:0072332 intrinsic apoptotic signaling pathway by p53 class mediator	GO:0000166 nucleotide binding,GO:0003824 catalytic activity,GO:0005515 protein binding,GO:0016787 hydrolase activity,GO:0031625 ubiquitin protein ligase binding,GO:0042802 identical protein binding,GO:0047710 bis(5'-adenosyl)-triphosphatase activity	GO:0005634 nucleus,GO:0005737 cytoplasm,GO:0005739 mitochondrion,GO:0005829 cytosol,GO:0070062 extracellular exosome
H200007026	2.58127	up	ENSG00000127920	NM_004126.3	2791	GNG11	guanine nucleotide binding protein (G protein), gamma 11	GO:0006112 energy reserve metabolic process,GO:0007165 signal transduction,GO:0007186 G-protein coupled receptor signaling pathway,GO:0044281 small molecule metabolic process,GO:0071377 cellular response to glucagon stimulus	GO:0003924 GTPase activity,GO:0004871 signal transducer activity	GO:0005834 heterotrimeric G-protein complex,GO:0005886 plasma membrane
AHsV10000983	8.93456	up	ENSG00000176153	NR_046321.1	2877	GPX2	glutathione peroxidase 2	GO:0000302 response to reactive oxygen species,GO:0006367 transcription initiation from RNA polymerase II promoter,GO:0010467 gene expression,GO:0055114 oxidation-reduction process,GO:0098869 cellular oxidant detoxification	GO:0004602 glutathione peroxidase activity,GO:0009055 electron carrier activity	GO:0005737 cytoplasm,GO:0005829 cytosol,GO:0070062 extracellular exosome
H200006097	2.28394	up	ENSG00000125968	NM_181353.2	3397	ID1	inhibitor of DNA binding 1, dominant negative helix-loop-helix protein	GO:0000122 negative regulation of transcription from RNA polymerase II promoter,GO:0001525 angiogenesis,GO:0001886 endothelial cell morphogenesis,GO:0006351 transcription, DNA-templated,GO:0007179 transforming growth factor beta receptor signaling pathway,GO:0007420 brain development,GO:0007507 heart development,GO:0007623 circadian rhythm,GO:0010621 negative regulation of transcription by transc…	GO:0003700 transcription factor activity, sequence-specific DNA binding,GO:0005515 protein binding,GO:0008022 protein C-terminus binding,GO:0008134 transcription factor binding,GO:0042803 protein homodimerization activity,GO:0047485 protein N-terminus binding,GO:0070628 proteasome binding	GO:0005634 nucleus,GO:0005654 nucleoplasm,GO:0005794 Golgi apparatus,GO:0005813 centrosome
AHsV10000067	2.31373	up	ENSG00000163565	XM_006711290.1	3428	IFI16	interferon, gamma-inducible protein 16	GO:0000122 negative regulation of transcription from RNA polymerase II promoter,GO:0001819 positive regulation of cytokine production,GO:0002218 activation of innate immune response,GO:0006351 transcription, DNA-templated,GO:0006914 autophagy,GO:0006954 inflammatory response,GO:0008283 cell proliferation,GO:0010506 regulation of autophagy,GO:0030097 hemopoiesis,GO:0030099 myeloid cell differentia…	GO:0000978 RNA polymerase II core promoter proximal region sequence-specific DNA binding,GO:0001047 core promoter binding,GO:0001078 transcriptional repressor activity, RNA polymerase II core promoter proximal region sequence-specific binding,GO:0003690 double-stranded DNA binding,GO:0005515 protein binding,GO:0008134 transcription factor binding,GO:0042802 identical protein binding,GO:0044822 po…	GO:0005634 nucleus,GO:0005654 nucleoplasm,GO:0005730 nucleolus,GO:0005737 cytoplasm,GO:0005829 cytosol,GO:0016020 membrane,GO:0016607 nuclear speck
AHsV10001709	6.46733	up	ENSG00000156113	XM_011539785.1	3778	KCNMA1	potassium calcium-activated channel subfamily M alpha 1	GO:0001666 response to hypoxia,GO:0006813 potassium ion transport,GO:0006970 response to osmotic stress,GO:0007268 synaptic transmission,GO:0007596 blood coagulation,GO:0007605 sensory perception of sound,GO:0007628 adult walking behavior,GO:0019228 neuronal action potential,GO:0030007 cellular potassium ion homeostasis,GO:0032344 regulation of aldosterone metabolic process,GO:0034465 response to…	GO:0003779 actin binding,GO:0005249 voltage-gated potassium channel activity,GO:0005515 protein binding,GO:0015269 calcium-activated potassium channel activity,GO:0046872 metal ion binding,GO:0060072 large conductance calcium-activated potassium channel activity	GO:0005783 endoplasmic reticulum,GO:0005886 plasma membrane,GO:0005901 caveola,GO:0008076 voltage-gated potassium channel complex,GO:0009897 external side of plasma membrane,GO:0016021 integral component of membrane,GO:0016324 apical plasma membrane,GO:0043195 terminal bouton,GO:0045211 postsynaptic membrane,GO:0070062 extracellular exosome
opHsV0400000508	10.3725	up	ENSG00000277443	NM_002356.6	4082	MARCKS	myristoylated alanine rich protein kinase C substrate	GO:0003229 ventricular cardiac muscle tissue development,GO:0006112 energy reserve metabolic process,GO:0006886 intracellular protein transport,GO:0007015 actin filament organization,GO:0007420 brain development,GO:0031584 activation of phospholipase D activity,GO:0031589 cell-substrate adhesion,GO:0044281 small molecule metabolic process,GO:0050796 regulation of insulin secretion,GO:0061003 posi…	GO:0001786 phosphatidylserine binding,GO:0005080 protein kinase C binding,GO:0005516 calmodulin binding,GO:0051015 actin filament binding	GO:0001520 outer dense fiber,GO:0005764 lysosome,GO:0005813 centrosome,GO:0005829 cytosol,GO:0005874 microtubule,GO:0005886 plasma membrane,GO:0005925 focal adhesion,GO:0005938 cell cortex,GO:0015629 actin cytoskeleton,GO:0030426 growth cone,GO:0032059 bleb,GO:0033391 chromatoid body,GO:0042585 germinal vesicle,GO:0043197 dendritic spine,GO:0043679 axon terminus,GO:0044307 dendritic branch,GO:007…
H300006196	2.65892	up	ENSG00000178573	NM_001031804.2	4094	MAF	v-maf avian musculoaponeurotic fibrosarcoma oncogene homolog	GO:0000122 negative regulation of transcription from RNA polymerase II promoter,GO:0001816 cytokine production,GO:0006357 regulation of transcription from RNA polymerase II promoter,GO:0006366 transcription from RNA polymerase II promoter,GO:0032330 regulation of chondrocyte differentiation,GO:0045944 positive regulation of transcription from RNA polymerase II promoter,GO:0048468 cell development…	GO:0001228 transcriptional activator activity, RNA polymerase II transcription regulatory region sequence-specific binding,GO:0005515 protein binding,GO:0043565 sequence-specific DNA binding	GO:0000785 chromatin,GO:0005634 nucleus,GO:0005737 cytoplasm
H300012916	4.8463	up	ENSG00000189221	NM_001270458.1	4128	MAOA	monoamine oxidase A	GO:0006576 cellular biogenic amine metabolic process,GO:0006805 xenobiotic metabolic process,GO:0007268 synaptic transmission,GO:0007269 neurotransmitter secretion,GO:0042135 neurotransmitter catabolic process,GO:0042136 neurotransmitter biosynthetic process,GO:0042420 dopamine catabolic process,GO:0042428 serotonin metabolic process,GO:0042443 phenylethylamine metabolic process,GO:0044281 small …	GO:0008131 primary amine oxidase activity,GO:0050660 flavin adenine dinucleotide binding,GO:0051378 serotonin binding	GO:0005739 mitochondrion,GO:0005741 mitochondrial outer membrane,GO:0016021 integral component of membrane
H200002828	2.60633	up	ENSG00000136099	NM_032949.2	5100	PCDH8	protocadherin 8	GO:0001756 somitogenesis,GO:0007156 homophilic cell adhesion via plasma membrane adhesion molecules,GO:0007267 cell-cell signaling,GO:0007268 synaptic transmission,GO:0016331 morphogenesis of embryonic epithelium	GO:0005509 calcium ion binding	GO:0005886 plasma membrane,GO:0005887 integral component of plasma membrane,GO:0030054 cell junction,GO:0030425 dendrite,GO:0042734 presynaptic membrane,GO:0045211 postsynaptic membrane
AHsV10003074	10.8206	up	ENSG00000155093	NM_130842.3	5799	PTPRN2	protein tyrosine phosphatase, receptor type N2	GO:0006470 protein dephosphorylation,GO:0010554 neurotransmitter secretory pathway,GO:0034260 negative regulation of GTPase activity,GO:0035335 peptidyl-tyrosine dephosphorylation,GO:0035773 insulin secretion involved in cellular response to glucose stimulus	GO:0005001 transmembrane receptor protein tyrosine phosphatase activity	GO:0005788 endoplasmic reticulum lumen,GO:0005887 integral component of plasma membrane,GO:0030054 cell junction,GO:0030667 secretory granule membrane,GO:0030672 synaptic vesicle membrane,GO:0043195 terminal bouton,GO:0043235 receptor complex
H200000541	2.53308	up	ENSG00000116745	NM_000329.2	6121	RPE65	retinal pigment epithelium-specific protein 65kDa	GO:0001523 retinoid metabolic process,GO:0001895 retina homeostasis,GO:0003407 neural retina development,GO:0006776 vitamin A metabolic process,GO:0007468 regulation of rhodopsin gene expression,GO:0007601 visual perception,GO:0007603 phototransduction, visible light,GO:0007623 circadian rhythm,GO:0008286 insulin receptor signaling pathway,GO:0042572 retinol metabolic process,GO:0042574 retinal m…	GO:0001786 phosphatidylserine binding,GO:0004744 retinal isomerase activity,GO:0031210 phosphatidylcholine binding,GO:0046872 metal ion binding,GO:0052884 all-trans-retinyl-palmitate hydrolase, 11-cis retinol forming activity,GO:0052885 all-trans-retinyl-ester hydrolase, 11-cis retinol forming activity,GO:1901612 cardiolipin binding	GO:0005783 endoplasmic reticulum,GO:0005886 plasma membrane,GO:0016020 membrane,GO:0031090 organelle membrane,GO:0044297 cell body
opHsV0400005734	2.08956	up	ENSG00000196218	NM_001042723.1	6261	RYR1	ryanodine receptor 1	GO:0001666 response to hypoxia,GO:0003151 outflow tract morphogenesis,GO:0006816 calcium ion transport,GO:0006936 muscle contraction,GO:0014808 release of sequestered calcium ion into cytosol by sarcoplasmic reticulum,GO:0031000 response to caffeine,GO:0034220 ion transmembrane transport,GO:0035556 intracellular signal transduction,GO:0043588 skin development,GO:0043931 ossification involved in b…	GO:0002020 protease binding,GO:0005219 ryanodine-sensitive calcium-release channel activity,GO:0005245 voltage-gated calcium channel activity,GO:0005262 calcium channel activity,GO:0005509 calcium ion binding,GO:0005515 protein binding,GO:0005516 calmodulin binding,GO:0015278 calcium-release channel activity	GO:0005737 cytoplasm,GO:0005790 smooth endoplasmic reticulum,GO:0005829 cytosol,GO:0005886 plasma membrane,GO:0005887 integral component of plasma membrane,GO:0005938 cell cortex,GO:0014701 junctional sarcoplasmic reticulum membrane,GO:0014802 terminal cisterna,GO:0016529 sarcoplasmic reticulum,GO:0030314 junctional membrane complex,GO:0030315 T-tubule,GO:0031674 I band,GO:0033017 sarcoplasmic re…
H200000515	2.1252	up	ENSG00000134827	NM_001062.3	6947	TCN1	transcobalamin 1	GO:0006766 vitamin metabolic process,GO:0006767 water-soluble vitamin metabolic process,GO:0006824 cobalt ion transport,GO:0009235 cobalamin metabolic process,GO:0015889 cobalamin transport,GO:0044281 small molecule metabolic process	GO:0031419 cobalamin binding	GO:0005576 extracellular region,GO:0005615 extracellular space
AHsV10001729	9.39715	up	ENSG00000196620	NM_001076.3	7366	UGT2B15	UDP glucuronosyltransferase family 2 member B15	GO:0006805 xenobiotic metabolic process,GO:0008202 steroid metabolic process,GO:0009813 flavonoid biosynthetic process,GO:0052695 cellular glucuronidation,GO:0052696 flavonoid glucuronidation	GO:0001972 retinoic acid binding,GO:0015020 glucuronosyltransferase activity	GO:0005789 endoplasmic reticulum membrane,GO:0016021 integral component of membrane,GO:0043231 intracellular membrane-bounded organelle
H300014838	4.37042	up	ENSG00000169282	NM_001308222.1	7881	KCNAB1	potassium voltage-gated channel subfamily A member regulatory beta subunit 1	GO:0006813 potassium ion transport,GO:0007268 synaptic transmission,GO:0007420 brain development,GO:0007507 heart development,GO:0007519 skeletal muscle tissue development,GO:0007611 learning or memory,GO:0045445 myoblast differentiation,GO:0055114 oxidation-reduction process,GO:0060539 diaphragm development,GO:0071805 potassium ion transmembrane transport,GO:1901379 regulation of potassium ion t…	GO:0004033 aldo-keto reductase (NADP) activity,GO:0005249 voltage-gated potassium channel activity,GO:0015459 potassium channel regulator activity,GO:0044325 ion channel binding,GO:0070402 NADPH binding	GO:0005829 cytosol,GO:0005886 plasma membrane,GO:0008076 voltage-gated potassium channel complex,GO:0031234 extrinsic component of cytoplasmic side of plasma membrane,GO:0032839 dendrite cytoplasm,GO:0034705 potassium channel complex,GO:0043204 perikaryon,GO:0044224 juxtaparanode region of axon,GO:1990635 proximal dendrite
H300021913	5.1682	up	ENSG00000196139	NM_001253908.1	8644	AKR1C3	aldo-keto reductase family 1, member C3	GO:0000060 protein import into nucleus, translocation,GO:0001523 retinoid metabolic process,GO:0006693 prostaglandin metabolic process,GO:0006766 vitamin metabolic process,GO:0006775 fat-soluble vitamin metabolic process,GO:0007186 G-protein coupled receptor signaling pathway,GO:0007584 response to nutrient,GO:0007603 phototransduction, visible light,GO:0008202 steroid metabolic process,GO:000828…	GO:0001758 retinal dehydrogenase activity,GO:0004032 alditol:NADP+ 1-oxidoreductase activity,GO:0004033 aldo-keto reductase (NADP) activity,GO:0004745 retinol dehydrogenase activity,GO:0016655 oxidoreductase activity, acting on NAD(P)H, quinone or similar compound as acceptor,GO:0018636 phenanthrene 9,10-monooxygenase activity,GO:0035410 dihydrotestosterone 17-beta-dehydrogenase activity,GO:00361…	GO:0005622 intracellular,GO:0005634 nucleus,GO:0005737 cytoplasm,GO:0005829 cytosol,GO:0070062 extracellular exosome
AHsV10001023	3.18427	up	ENSG00000136156	NM_021999.4	9445	ITM2B	integral membrane protein 2B	GO:0007399 nervous system development,GO:0042985 negative regulation of amyloid precursor protein biosynthetic process,GO:0044267 cellular protein metabolic process	GO:0001540 beta-amyloid binding,GO:0005515 protein binding,GO:0005524 ATP binding	GO:0005576 extracellular region,GO:0005615 extracellular space,GO:0005794 Golgi apparatus,GO:0005886 plasma membrane,GO:0010008 endosome membrane,GO:0016020 membrane,GO:0030660 Golgi-associated vesicle membrane,GO:0031301 integral component of organelle membrane,GO:0043231 intracellular membrane-bounded organelle,GO:0070062 extracellular exosome
H300018460	2.46069	up	ENSG00000049239	XM_006711052.2	9563	H6PD	hexose-6-phosphate dehydrogenase (glucose 1-dehydrogenase)	GO:0006006 glucose metabolic process,GO:0006098 pentose-phosphate shunt,GO:0055114 oxidation-reduction process	GO:0004345 glucose-6-phosphate dehydrogenase activity,GO:0017057 6-phosphogluconolactonase activity,GO:0047936 glucose 1-dehydrogenase [NAD(P)] activity,GO:0050661 NADP binding	GO:0005788 endoplasmic reticulum lumen
H200015155	2.98538	up	ENSG00000170381	NM_012431.2	9723	SEMA3E	semaphorin 3E	GO:0001569 patterning of blood vessels,GO:0001755 neural crest cell migration,GO:0001953 negative regulation of cell-matrix adhesion,GO:0002040 sprouting angiogenesis,GO:0007411 axon guidance,GO:0008360 regulation of cell shape,GO:0016525 negative regulation of angiogenesis,GO:0030335 positive regulation of cell migration,GO:0048843 negative regulation of axon extension involved in axon guidance,…	GO:0005515 protein binding,GO:0030215 semaphorin receptor binding,GO:0038191 neuropilin binding,GO:0045499 chemorepellent activity	GO:0005576 extracellular region,GO:0005615 extracellular space
H200003642	2.33797	up	ENSG00000137261	NM_014809.3	9856	KIAA0319	KIAA0319	GO:0001764 neuron migration,GO:2000171 negative regulation of dendrite development	GO:0005515 protein binding	GO:0005769 early endosome,GO:0005886 plasma membrane,GO:0016021 integral component of membrane,GO:0031901 early endosome membrane
H200001548	10.7424	up	ENSG00000196220	NM_001033117.2	9901	SRGAP3	SLIT-ROBO Rho GTPase activating protein 3	GO:0007264 small GTPase mediated signal transduction,GO:0030336 negative regulation of cell migration,GO:0043547 positive regulation of GTPase activity,GO:0051056 regulation of small GTPase mediated signal transduction	GO:0005096 GTPase activator activity,GO:0005515 protein binding,GO:0048365 Rac GTPase binding	GO:0005737 cytoplasm,GO:0005829 cytosol
CHsGV10000327	2.77364	up	ENSG00000183098	XM_011521044.1	10082	GPC6	glypican 6	GO:0001523 retinoid metabolic process,GO:0005975 carbohydrate metabolic process,GO:0006024 glycosaminoglycan biosynthetic process,GO:0006027 glycosaminoglycan catabolic process,GO:0006766 vitamin metabolic process,GO:0006775 fat-soluble vitamin metabolic process,GO:0007603 phototransduction, visible light,GO:0016477 cell migration,GO:0030203 glycosaminoglycan metabolic process,GO:0030204 chondroi…	GO:0043395 heparan sulfate proteoglycan binding,GO:1904929 coreceptor activity involved in Wnt signaling pathway, planar cell polarity pathway	GO:0005578 proteinaceous extracellular matrix,GO:0005615 extracellular space,GO:0005634 nucleus,GO:0005796 Golgi lumen,GO:0005886 plasma membrane,GO:0005887 integral component of plasma membrane,GO:0031225 anchored component of membrane,GO:0043202 lysosomal lumen
H200014084	3.22315	up	ENSG00000128606	XM_005250108.1	10234	LRRC17	leucine rich repeat containing 17	GO:0001649 osteoblast differentiation,GO:0033687 osteoblast proliferation,GO:0045671 negative regulation of osteoclast differentiation,GO:0048539 bone marrow development	-	GO:0005615 extracellular space
AHsV10003103	2.42638	up	ENSG00000122012	NM_001297716.1	22987	SV2C	synaptic vesicle glycoprotein 2C	GO:0006836 neurotransmitter transport,GO:0055085 transmembrane transport	GO:0022857 transmembrane transporter activity	GO:0005886 plasma membrane,GO:0008021 synaptic vesicle,GO:0016021 integral component of membrane,GO:0030054 cell junction,GO:0030672 synaptic vesicle membrane
opHsV0400003649	8.21189	up	ENSG00000154310	NM_001161563.1	23043	TNIK	TRAF2 and NCK interacting kinase	GO:0001934 positive regulation of protein phosphorylation,GO:0002230 positive regulation of defense response to virus by host,GO:0006468 protein phosphorylation,GO:0007010 cytoskeleton organization,GO:0007256 activation of JNKK activity,GO:0007346 regulation of mitotic cell cycle,GO:0016055 Wnt signaling pathway,GO:0030033 microvillus assembly,GO:0031532 actin cytoskeleton reorganization,GO:00355…	GO:0004672 protein kinase activity,GO:0004674 protein serine/threonine kinase activity,GO:0005515 protein binding,GO:0005524 ATP binding,GO:0008349 MAP kinase kinase kinase kinase activity	GO:0005634 nucleus,GO:0005654 nucleoplasm,GO:0005737 cytoplasm,GO:0005856 cytoskeleton,GO:0016324 apical plasma membrane,GO:0055037 recycling endosome,GO:0070062 extracellular exosome
H300008747	5.07891	up	ENSG00000117758	NM_177424.2	23673	STX12	syntaxin 12	GO:0000045 autophagosome assembly,GO:0006886 intracellular protein transport,GO:0006906 vesicle fusion,GO:0033344 cholesterol efflux,GO:0048278 vesicle docking,GO:0050821 protein stabilization	GO:0000149 SNARE binding,GO:0005484 SNAP receptor activity,GO:0005515 protein binding	GO:0000139 Golgi membrane,GO:0000407 pre-autophagosomal structure,GO:0010008 endosome membrane,GO:0012505 endomembrane system,GO:0016021 integral component of membrane,GO:0031083 BLOC-1 complex,GO:0031201 SNARE complex,GO:0031982 vesicle,GO:0045121 membrane raft,GO:0045335 phagocytic vesicle,GO:0070062 extracellular exosome
H200011371	9.43829	up	ENSG00000169116	NM_015393.3	25849	PARM1	prostate androgen-regulated mucin-like protein 1	GO:0051973 positive regulation of telomerase activity	-	GO:0000139 Golgi membrane,GO:0005634 nucleus,GO:0005737 cytoplasm,GO:0005769 early endosome,GO:0005770 late endosome,GO:0005794 Golgi apparatus,GO:0005886 plasma membrane,GO:0010008 endosome membrane,GO:0016021 integral component of membrane,GO:0043231 intracellular membrane-bounded organelle
H300019267	2.63441	up	ENSG00000130935	NM_015462.4	25926	NOL11	nucleolar protein 11	GO:0006351 transcription, DNA-templated,GO:0030490 maturation of SSU-rRNA,GO:1901838 positive regulation of transcription of nuclear large rRNA transcript from RNA polymerase I promoter	GO:0005515 protein binding,GO:0044822 poly(A) RNA binding	GO:0005730 nucleolus,GO:0034455 t-UTP complex
H200017480	3.03278	up	ENSG00000254505	NM_014169.3	29082	CHMP4A	charged multivesicular body protein 4A	GO:0000920 cell separation after cytokinesis,GO:0006620 posttranslational protein targeting to membrane,GO:0006900 membrane budding,GO:0006914 autophagy,GO:0006997 nucleus organization,GO:0007034 vacuolar transport,GO:0007080 mitotic metaphase plate congression,GO:0010324 membrane invagination,GO:0016032 viral process,GO:0016197 endosomal transport,GO:0019058 viral life cycle,GO:0036258 multivesi…	GO:0005515 protein binding,GO:0008289 lipid binding,GO:0042802 identical protein binding,GO:0042803 protein homodimerization activity,GO:0051117 ATPase binding	GO:0000815 ESCRT III complex,GO:0005634 nucleus,GO:0005737 cytoplasm,GO:0005768 endosome,GO:0005829 cytosol,GO:0005886 plasma membrane,GO:0009898 cytoplasmic side of plasma membrane,GO:0030117 membrane coat,GO:0030496 midbody,GO:0030659 cytoplasmic vesicle membrane,GO:0031902 late endosome membrane,GO:0070062 extracellular exosome
AHsV10003523	12.1543	up	ENSG00000103528	XM_011545872.1	51760	SYT17	synaptotagmin 17	GO:0006887 exocytosis,GO:1903861 positive regulation of dendrite extension	GO:0005509 calcium ion binding,GO:0005515 protein binding,GO:0005544 calcium-dependent phospholipid binding,GO:0019905 syntaxin binding,GO:0030276 clathrin binding	GO:0005802 trans-Golgi network,GO:0016020 membrane,GO:0070382 exocytic vesicle
opHsV0400001018	4.09957	up	ENSG00000178372	NM_017422.4	51806	CALML5	calmodulin like 5	GO:0007165 signal transduction,GO:0008544 epidermis development	GO:0005509 calcium ion binding	GO:0070062 extracellular exosome
CHsGV10000248	11.5863	up	ENSG00000105523	NM_017708.3	54854	FAM83E	family with sequence similarity 83 member E	-	GO:0019901 protein kinase binding	-
H200007596	2.14561	up	ENSG00000083838	NM_017908.3	55663	ZNF446	zinc finger protein 446	GO:0006351 transcription, DNA-templated,GO:0006357 regulation of transcription from RNA polymerase II promoter	GO:0000981 RNA polymerase II transcription factor activity, sequence-specific DNA binding,GO:0003677 DNA binding,GO:0046872 metal ion binding	GO:0005615 extracellular space,GO:0005634 nucleus
AHsV10002241	2.95682	up	ENSG00000116774	NM_020190.3	56944	OLFML3	olfactomedin like 3	GO:0007275 multicellular organismal development	-	GO:1903561 extracellular vesicle
H200001033	3.29054	up	ENSG00000103544	XM_011545898.1	57020	C16orf62	chromosome 16 open reading frame 62	GO:0006893 Golgi to plasma membrane transport,GO:0015031 protein transport	GO:0005515 protein binding	GO:0005769 early endosome,GO:0016021 integral component of membrane
AHsV10000162	2.77679	up	ENSG00000130449	NM_020928.1	57688	ZSWIM6	zinc finger SWIM-type containing 6	GO:0048812 neuron projection morphogenesis,GO:2001222 regulation of neuron migration	GO:0008270 zinc ion binding	-
H300002563	18.1835	up	ENSG00000198797	NM_021165.3	57795	BRINP2	BMP/retinoic acid inducible neural specific 2	GO:0007050 cell cycle arrest,GO:0045666 positive regulation of neuron differentiation,GO:0045930 negative regulation of mitotic cell cycle,GO:0071300 cellular response to retinoic acid	-	GO:0005576 extracellular region
H300007510	2.33579	up	ENSG00000128805	XM_011540015.1	58504	ARHGAP22	Rho GTPase activating protein 22	GO:0001525 angiogenesis,GO:0006351 transcription, DNA-templated,GO:0006355 regulation of transcription, DNA-templated,GO:0007264 small GTPase mediated signal transduction,GO:0030154 cell differentiation,GO:0043547 positive regulation of GTPase activity,GO:0051056 regulation of small GTPase mediated signal transduction	GO:0005096 GTPase activator activity,GO:0005515 protein binding	GO:0005634 nucleus,GO:0005829 cytosol,GO:0005925 focal adhesion
opHsV0400003746	4.04035	up	ENSG00000256861	XM_011538732.1	79369	B3GNT4	UDP-GlcNAc:betaGal beta-1,3-N-acetylglucosaminyltransferase 4	GO:0005975 carbohydrate metabolic process,GO:0006493 protein O-linked glycosylation,GO:0016266 O-glycan processing,GO:0018146 keratan sulfate biosynthetic process,GO:0030203 glycosaminoglycan metabolic process,GO:0030311 poly-N-acetyllactosamine biosynthetic process,GO:0042339 keratan sulfate metabolic process,GO:0043687 post-translational protein modification,GO:0044267 cellular protein metaboli…	GO:0008378 galactosyltransferase activity,GO:0008532 N-acetyllactosaminide beta-1,3-N-acetylglucosaminyltransferase activity	GO:0000139 Golgi membrane,GO:0016021 integral component of membrane
H200013967	4.83065	up	ENSG00000167695	NM_001318008.1	79850	FAM57A	family with sequence similarity 57 member A	-	-	GO:0005886 plasma membrane,GO:0016021 integral component of membrane
H200014470	4.06183	up	ENSG00000137872	XM_011522081.1	80031	SEMA6D	semaphorin 6D	GO:0001755 neural crest cell migration,GO:0007411 axon guidance,GO:0014911 positive regulation of smooth muscle cell migration,GO:0014912 negative regulation of smooth muscle cell migration,GO:0030335 positive regulation of cell migration,GO:0048843 negative regulation of axon extension involved in axon guidance,GO:0050919 negative chemotaxis,GO:0071526 semaphorin-plexin signaling pathway	GO:0030215 semaphorin receptor binding,GO:0045499 chemorepellent activity	GO:0005737 cytoplasm,GO:0005886 plasma membrane,GO:0005887 integral component of plasma membrane
opHsV0400003940	2.05777	up	ENSG00000124256	NM_001160418.1	81030	ZBP1	Z-DNA binding protein 1	GO:0008150 biological_process,GO:0008152 metabolic process,GO:0032481 positive regulation of type I interferon production,GO:0045087 innate immune response,GO:0060340 positive regulation of type I interferon-mediated signaling pathway	GO:0003677 DNA binding,GO:0003692 left-handed Z-DNA binding,GO:0003723 RNA binding,GO:0003726 double-stranded RNA adenosine deaminase activity,GO:0005515 protein binding	GO:0005634 nucleus,GO:0005737 cytoplasm,GO:0005829 cytosol
AHsV10003444	6.18277	up	ENSG00000127249	NM_032279.3	84239	ATP13A4	ATPase 13A4	GO:0006874 cellular calcium ion homeostasis,GO:0008152 metabolic process,GO:0034220 ion transmembrane transport,GO:0055085 transmembrane transport,GO:0098655 cation transmembrane transport	GO:0005524 ATP binding,GO:0019829 cation-transporting ATPase activity,GO:0046872 metal ion binding	GO:0005789 endoplasmic reticulum membrane,GO:0005886 plasma membrane,GO:0005887 integral component of plasma membrane,GO:0043231 intracellular membrane-bounded organelle
H300008679	2.44851	up	ENSG00000129521	NM_001308103.1	112399	EGLN3	egl-9 family hypoxia-inducible factor 3	GO:0001666 response to hypoxia,GO:0006915 apoptotic process,GO:0006919 activation of cysteine-type endopeptidase activity involved in apoptotic process,GO:0006974 cellular response to DNA damage stimulus,GO:0018126 protein hydroxylation,GO:0018401 peptidyl-proline hydroxylation to 4-hydroxy-L-proline,GO:0042127 regulation of cell proliferation,GO:0043523 regulation of neuron apoptotic process,GO:…	GO:0005506 iron ion binding,GO:0005515 protein binding,GO:0016706 oxidoreductase activity, acting on paired donors, with incorporation or reduction of molecular oxygen, 2-oxoglutarate as one donor, and incorporation of one atom each of oxygen into both donors,GO:0031418 L-ascorbic acid binding,GO:0031545 peptidyl-proline 4-dioxygenase activity	GO:0005634 nucleus,GO:0005654 nucleoplasm,GO:0005737 cytoplasm,GO:0005829 cytosol
AHsV10001283	3.91089	up	ENSG00000163001	NM_080667.6	112942	CFAP36	cilia and flagella associated protein 36	-	-	GO:0005634 nucleus,GO:0005737 cytoplasm,GO:0042995 cell projection
H300021308	2.40003	up	ENSG00000174502	XM_011509122.1	115019	SLC26A9	solute carrier family 26 member 9	GO:0006811 ion transport,GO:0006820 anion transport,GO:0006821 chloride transport,GO:0010628 positive regulation of gene expression,GO:0015701 bicarbonate transport,GO:0019532 oxalate transport,GO:0042391 regulation of membrane potential,GO:0051453 regulation of intracellular pH,GO:0055085 transmembrane transport,GO:0098656 anion transmembrane transport,GO:1902358 sulfate transmembrane transport,…	GO:0005254 chloride channel activity,GO:0008271 secondary active sulfate transmembrane transporter activity,GO:0015106 bicarbonate transmembrane transporter activity,GO:0015116 sulfate transmembrane transporter activity,GO:0015301 anion:anion antiporter activity,GO:0019531 oxalate transmembrane transporter activity,GO:0051117 ATPase binding	GO:0005886 plasma membrane,GO:0005887 integral component of plasma membrane,GO:0009986 cell surface,GO:0016324 apical plasma membrane,GO:0070062 extracellular exosome
opHsV0400001985	2.46042	up	ENSG00000184389	NM_001080438.1	127550	A3GALT2	alpha 1,3-galactosyltransferase 2	-	-	-
H300009107	5.87663	up	ENSG00000080200	NM_153605.3	131544	CRYBG3	crystallin beta-gamma domain containing 3	-	GO:0030246 carbohydrate binding	-
AHsV10003277	3.65484	up	ENSG00000189308	NR_110254.1	132660	LIN54	lin-54 DREAM MuvB core complex component	GO:0000086 G2/M transition of mitotic cell cycle,GO:0000278 mitotic cell cycle,GO:0006351 transcription, DNA-templated,GO:0006355 regulation of transcription, DNA-templated,GO:0051726 regulation of cell cycle	GO:0003677 DNA binding,GO:0005515 protein binding	GO:0005654 nucleoplasm
H300019906	17.3862	up	ENSG00000138670	NM_152545.2	153020	RASGEF1B	RasGEF domain family member 1B	GO:0007264 small GTPase mediated signal transduction,GO:0043547 positive regulation of GTPase activity	GO:0005088 Ras guanyl-nucleotide exchange factor activity	GO:0005769 early endosome,GO:0005770 late endosome,GO:0030496 midbody
H300005105	3.5372	up	ENSG00000205730	NR_028028.1	162073	ITPRIPL2	inositol 1,4,5-trisphosphate receptor interacting protein-like 2	-	-	GO:0016021 integral component of membrane
CHsGV10003214	34.0587	up	ENSG00000147614	XM_011516955.1	245972	ATP6V0D2	ATPase H+ transporting V0 subunit d2	GO:0006879 cellular iron ion homeostasis,GO:0008286 insulin receptor signaling pathway,GO:0015991 ATP hydrolysis coupled proton transport,GO:0033572 transferrin transport,GO:0034220 ion transmembrane transport,GO:0045454 cell redox homeostasis,GO:0055085 transmembrane transport	GO:0005515 protein binding,GO:0015078 hydrogen ion transmembrane transporter activity	GO:0005769 early endosome,GO:0010008 endosome membrane,GO:0016020 membrane,GO:0016324 apical plasma membrane,GO:0016471 vacuolar proton-transporting V-type ATPase complex,GO:0030670 phagocytic vesicle membrane,GO:0033179 proton-transporting V-type ATPase, V0 domain,GO:0070062 extracellular exosome
AHsV10001779	2.34217	up	ENSG00000147655	XM_011517019.1	340419	RSPO2	R-spondin 2	GO:0001649 osteoblast differentiation,GO:0016055 Wnt signaling pathway,GO:0030177 positive regulation of Wnt signaling pathway,GO:0030282 bone mineralization,GO:0035115 embryonic forelimb morphogenesis,GO:0035116 embryonic hindlimb morphogenesis,GO:0042489 negative regulation of odontogenesis of dentin-containing tooth,GO:0060437 lung growth,GO:0060441 epithelial tube branching involved in lung m…	GO:0005102 receptor binding,GO:0005515 protein binding,GO:0008201 heparin binding	GO:0005576 extracellular region,GO:0009986 cell surface
opHsV0400001303	2.4394	up	ENSG00000176222	NM_001033719.2	342908	ZNF404	zinc finger protein 404	GO:0006351 transcription, DNA-templated,GO:0006355 regulation of transcription, DNA-templated	GO:0003677 DNA binding,GO:0005515 protein binding,GO:0046872 metal ion binding	GO:0005634 nucleus
opHsV0400002707	2.22017	up	ENSG00000181322	NM_178130.3	347736	NME9	NME/NM23 family member 9	GO:0006165 nucleoside diphosphate phosphorylation,GO:0006183 GTP biosynthetic process,GO:0006228 UTP biosynthetic process,GO:0006241 CTP biosynthetic process,GO:0045454 cell redox homeostasis	GO:0004550 nucleoside diphosphate kinase activity	GO:0005737 cytoplasm,GO:0005856 cytoskeleton
opHsV0400006023	6.80787	up	ENSG00000205863	XM_011535070.1	387911	C1QTNF9B	C1q and tumor necrosis factor related protein 9B	-	GO:0005515 protein binding	GO:0005581 collagen trimer,GO:0070062 extracellular exosome
AHsV10000306	3.76404	up	ENSG00000180902	NR_109778.1	728294	D2HGDH	D-2-hydroxyglutarate dehydrogenase	GO:0006103 2-oxoglutarate metabolic process,GO:0010042 response to manganese ion,GO:0010043 response to zinc ion,GO:0032025 response to cobalt ion,GO:0032026 response to magnesium ion,GO:0044237 cellular metabolic process,GO:0044267 cellular protein metabolic process,GO:0044281 small molecule metabolic process,GO:0051592 response to calcium ion,GO:0055114 oxidation-reduction process	GO:0050660 flavin adenine dinucleotide binding,GO:0051990 (R)-2-hydroxyglutarate dehydrogenase activity	GO:0005739 mitochondrion,GO:0005759 mitochondrial matrix
H300006221	2.87589	up	ENSG00000149443	NM_001242671.2	100128496	C20orf78	chromosome 20 open reading frame 78	-	-	-
opHsV0400004724	2.89633	up	ENSG00000149948	XM_011537718.1	100129940	LOC100129940	uncharacterized LOC100129940	-	-	-
AHsV10000596	2.23144	up	ENSG00000257594	NM_001199781.1	100528030	POC1B-GALNT4	POC1B-GALNT4 readthrough	-	-	-
DHsGV10004197	2.26496	up	ENSG00000269931	NR_109872.1	102606466	LOC102606466	uncharacterized LOC102606466	-	-	-
DHsGV10001786	2.06432	up	-	-	-	-	-	-	-	-
DHsGV10000918	2.03317	up	-	-	-	-	-	-	-	-
DHsGV10000864	2.04168	up	-	-	-	-	-	-	-	-
AHsV10001103	3.75316	up	-	-	-	-	-	-	-	-
H200000361	3.14674	down	ENSG00000138772	NM_005139.2	306	ANXA3	annexin A3	GO:0006909 phagocytosis,GO:0010595 positive regulation of endothelial cell migration,GO:0021766 hippocampus development,GO:0031100 organ regeneration,GO:0042742 defense response to bacterium,GO:0043086 negative regulation of catalytic activity,GO:0043312 neutrophil degranulation,GO:0045766 positive regulation of angiogenesis,GO:0051054 positive regulation of DNA metabolic process,GO:0051091 posit…	GO:0005509 calcium ion binding,GO:0005544 calcium-dependent phospholipid binding,GO:0019834 phospholipase A2 inhibitor activity,GO:0048306 calcium-dependent protein binding	GO:0005737 cytoplasm,GO:0005886 plasma membrane,GO:0016020 membrane,GO:0030424 axon,GO:0030425 dendrite,GO:0030670 phagocytic vesicle membrane,GO:0042581 specific granule,GO:0043025 neuronal cell body,GO:0070062 extracellular exosome
H200006652	8.06844	down	ENSG00000171791	NM_000633.2	596	BCL2	B-cell CLL/lymphoma 2	GO:0000209 protein polyubiquitination,GO:0001503 ossification,GO:0001541 ovarian follicle development,GO:0001656 metanephros development,GO:0001658 branching involved in ureteric bud morphogenesis,GO:0001662 behavioral fear response,GO:0001782 B cell homeostasis,GO:0001836 release of cytochrome c from mitochondria,GO:0001952 regulation of cell-matrix adhesion,GO:0002320 lymphoid progenitor cell d…	GO:0002020 protease binding,GO:0005515 protein binding,GO:0008134 transcription factor binding,GO:0015267 channel activity,GO:0016248 channel inhibitor activity,GO:0031625 ubiquitin protein ligase binding,GO:0042802 identical protein binding,GO:0042803 protein homodimerization activity,GO:0043565 sequence-specific DNA binding,GO:0046982 protein heterodimerization activity,GO:0051434 BH3 domain bi…	GO:0005634 nucleus,GO:0005737 cytoplasm,GO:0005739 mitochondrion,GO:0005741 mitochondrial outer membrane,GO:0005783 endoplasmic reticulum,GO:0005789 endoplasmic reticulum membrane,GO:0005829 cytosol,GO:0016020 membrane,GO:0031965 nuclear membrane,GO:0043209 myelin sheath,GO:0046930 pore complex
H200012083	10.2675	down	ENSG00000130303	NM_004335.3	684	BST2	bone marrow stromal cell antigen 2	GO:0002737 negative regulation of plasmacytoid dendritic cell cytokine production,GO:0006959 humoral immune response,GO:0007267 cell-cell signaling,GO:0007275 multicellular organismal development,GO:0008283 cell proliferation,GO:0009615 response to virus,GO:0010951 negative regulation of endopeptidase activity,GO:0019221 cytokine-mediated signaling pathway,GO:0030308 negative regulation of cell g…	GO:0004871 signal transducer activity,GO:0005515 protein binding,GO:0008191 metalloendopeptidase inhibitor activity,GO:0042803 protein homodimerization activity,GO:0044822 poly(A) RNA binding	GO:0005737 cytoplasm,GO:0005770 late endosome,GO:0005771 multivesicular body,GO:0005794 Golgi apparatus,GO:0005886 plasma membrane,GO:0005887 integral component of plasma membrane,GO:0009986 cell surface,GO:0016020 membrane,GO:0016324 apical plasma membrane,GO:0031225 anchored component of membrane,GO:0045121 membrane raft,GO:0070062 extracellular exosome
AHsV10001593	7.16566	down	ENSG00000198515	NM_001142564.1	1259	CNGA1	cyclic nucleotide gated channel alpha 1	GO:0006810 transport,GO:0007601 visual perception,GO:0007603 phototransduction, visible light,GO:0016056 rhodopsin mediated signaling pathway,GO:0022400 regulation of rhodopsin mediated signaling pathway,GO:0042391 regulation of membrane potential,GO:0071805 potassium ion transmembrane transport,GO:0098655 cation transmembrane transport	GO:0005222 intracellular cAMP activated cation channel activity,GO:0005223 intracellular cGMP activated cation channel activity,GO:0005249 voltage-gated potassium channel activity,GO:0005515 protein binding,GO:0030553 cGMP binding	GO:0005886 plasma membrane,GO:0005887 integral component of plasma membrane,GO:0042622 photoreceptor outer segment membrane
H300020942	5.90076	down	ENSG00000164434	NM_001319042.1	2173	FABP7	fatty acid binding protein 7	GO:0006810 transport,GO:0007399 nervous system development,GO:0008285 negative regulation of cell proliferation,GO:0019433 triglyceride catabolic process,GO:0021846 cell proliferation in forebrain,GO:0022008 neurogenesis,GO:0044281 small molecule metabolic process,GO:0050673 epithelial cell proliferation,GO:0060134 prepulse inhibition	GO:0005215 transporter activity,GO:0008289 lipid binding	GO:0005654 nucleoplasm,GO:0005737 cytoplasm,GO:0005829 cytosol,GO:0005911 cell-cell junction,GO:0042995 cell projection,GO:0043025 neuronal cell body,GO:0071944 cell periphery
H200016555	4.33015	down	ENSG00000126709	NM_022873.2	2537	IFI6	interferon, alpha-inducible protein 6	GO:0001836 release of cytochrome c from mitochondria,GO:0006955 immune response,GO:0019221 cytokine-mediated signaling pathway,GO:0043154 negative regulation of cysteine-type endopeptidase activity involved in apoptotic process,GO:0051902 negative regulation of mitochondrial depolarization,GO:0060337 type I interferon signaling pathway,GO:2001240 negative regulation of extrinsic apoptotic signali…	GO:0005515 protein binding	GO:0005739 mitochondrion,GO:0005886 plasma membrane,GO:0016021 integral component of membrane
H200005719	2.49627	down	ENSG00000094755	NM_014211.2	2568	GABRP	gamma-aminobutyric acid type A receptor pi subunit	GO:0007165 signal transduction,GO:1902476 chloride transmembrane transport	GO:0004890 GABA-A receptor activity,GO:0008068 extracellular-glutamate-gated chloride channel activity	GO:0030054 cell junction,GO:0034707 chloride channel complex,GO:0045211 postsynaptic membrane
H200005495	3.50795	down	ENSG00000117228	NM_002053.2	2633	GBP1	guanylate binding protein 1	GO:0008152 metabolic process,GO:0019221 cytokine-mediated signaling pathway,GO:0050848 regulation of calcium-mediated signaling,GO:0050860 negative regulation of T cell receptor signaling pathway,GO:0051607 defense response to virus,GO:0060333 interferon-gamma-mediated signaling pathway,GO:0070373 negative regulation of ERK1 and ERK2 cascade,GO:1900025 negative regulation of substrate adhesion-de…	GO:0003779 actin binding,GO:0003924 GTPase activity,GO:0005515 protein binding,GO:0005525 GTP binding,GO:0019899 enzyme binding,GO:0019955 cytokine binding,GO:0030507 spectrin binding,GO:0042802 identical protein binding,GO:0051879 Hsp90 protein binding	GO:0000139 Golgi membrane,GO:0005576 extracellular region,GO:0005829 cytosol,GO:0005886 plasma membrane
H300009051	10.3901	down	ENSG00000196735	XM_006715079.2	3117	HLA-DQA1	major histocompatibility complex, class II, DQ alpha 1	GO:0006955 immune response,GO:0019221 cytokine-mediated signaling pathway,GO:0019886 antigen processing and presentation of exogenous peptide antigen via MHC class II,GO:0031295 T cell costimulation,GO:0050852 T cell receptor signaling pathway,GO:0060333 interferon-gamma-mediated signaling pathway	GO:0032395 MHC class II receptor activity,GO:0042605 peptide antigen binding	GO:0000139 Golgi membrane,GO:0005765 lysosomal membrane,GO:0005886 plasma membrane,GO:0005887 integral component of plasma membrane,GO:0010008 endosome membrane,GO:0012507 ER to Golgi transport vesicle membrane,GO:0016020 membrane,GO:0030658 transport vesicle membrane,GO:0030666 endocytic vesicle membrane,GO:0030669 clathrin-coated endocytic vesicle membrane,GO:0032588 trans-Golgi network membran…
opHsV0400000672	24.3158	down	-	NM_001288995.1	3429	IFI27	interferon, alpha-inducible protein 27	GO:0000122 negative regulation of transcription from RNA polymerase II promoter,GO:0006919 activation of cysteine-type endopeptidase activity involved in apoptotic process,GO:0019221 cytokine-mediated signaling pathway,GO:0046825 regulation of protein export from nucleus,GO:0060337 type I interferon signaling pathway,GO:0097190 apoptotic signaling pathway	GO:0001102 RNA polymerase II activating transcription factor binding,GO:0003674 molecular_function,GO:0005521 lamin binding	GO:0005637 nuclear inner membrane,GO:0005739 mitochondrion,GO:0005741 mitochondrial outer membrane,GO:0016021 integral component of membrane
H200005008	3.99431	down	ENSG00000068079	XM_005257302.3	3430	IFI35	interferon induced protein 35	GO:0019221 cytokine-mediated signaling pathway,GO:0060337 type I interferon signaling pathway	GO:0005515 protein binding	GO:0005634 nucleus,GO:0005829 cytosol
H300019419	2.10257	down	ENSG00000135899	NM_001185015.1	3431	SP110	SP110 nuclear body protein	GO:0006351 transcription, DNA-templated,GO:0006355 regulation of transcription, DNA-templated,GO:0007165 signal transduction,GO:0016032 viral process	GO:0003677 DNA binding,GO:0004871 signal transducer activity,GO:0008270 zinc ion binding	GO:0005634 nucleus,GO:0005730 nucleolus
AHsV10001263	2.08308	down	ENSG00000119922	NM_001547.4	3433	IFIT2	interferon induced protein with tetratricopeptide repeats 2	GO:0008637 apoptotic mitochondrial changes,GO:0009615 response to virus,GO:0019221 cytokine-mediated signaling pathway,GO:0032091 negative regulation of protein binding,GO:0035457 cellular response to interferon-alpha,GO:0043065 positive regulation of apoptotic process,GO:0051607 defense response to virus,GO:0060337 type I interferon signaling pathway	GO:0003723 RNA binding,GO:0005515 protein binding,GO:0044822 poly(A) RNA binding	GO:0005737 cytoplasm,GO:0005783 endoplasmic reticulum,GO:0005829 cytosol
H300000210	3.28552	down	ENSG00000119922	NM_001547.4	3433	IFIT2	interferon induced protein with tetratricopeptide repeats 2	GO:0008637 apoptotic mitochondrial changes,GO:0009615 response to virus,GO:0019221 cytokine-mediated signaling pathway,GO:0032091 negative regulation of protein binding,GO:0035457 cellular response to interferon-alpha,GO:0043065 positive regulation of apoptotic process,GO:0051607 defense response to virus,GO:0060337 type I interferon signaling pathway	GO:0003723 RNA binding,GO:0005515 protein binding,GO:0044822 poly(A) RNA binding	GO:0005737 cytoplasm,GO:0005783 endoplasmic reticulum,GO:0005829 cytosol
opHsV0400006060	18.5627	down	ENSG00000185745	NM_001548.4	3434	IFIT1	interferon induced protein with tetratricopeptide repeats 1	GO:0009615 response to virus,GO:0019060 intracellular transport of viral protein in host cell,GO:0019221 cytokine-mediated signaling pathway,GO:0032091 negative regulation of protein binding,GO:0045070 positive regulation of viral genome replication,GO:0045071 negative regulation of viral genome replication,GO:0050689 negative regulation of defense response to virus by host,GO:0051097 negative re…	GO:0003723 RNA binding,GO:0005515 protein binding	GO:0005737 cytoplasm,GO:0005829 cytosol,GO:0043657 host cell
CHsGV10003585	12.6591	down	ENSG00000119917	NM_001549.5	3437	IFIT3	interferon induced protein with tetratricopeptide repeats 3	GO:0008285 negative regulation of cell proliferation,GO:0009615 response to virus,GO:0019221 cytokine-mediated signaling pathway,GO:0035457 cellular response to interferon-alpha,GO:0043066 negative regulation of apoptotic process,GO:0051607 defense response to virus,GO:0060337 type I interferon signaling pathway	GO:0003674 molecular_function,GO:0003723 RNA binding,GO:0005515 protein binding,GO:0042802 identical protein binding	GO:0005737 cytoplasm,GO:0005739 mitochondrion,GO:0005829 cytosol
H300018519	3.90121	down	ENSG00000185507	XM_005252909.2	3665	IRF7	interferon regulatory factor 7	GO:0000122 negative regulation of transcription from RNA polymerase II promoter,GO:0002224 toll-like receptor signaling pathway,GO:0002756 MyD88-independent toll-like receptor signaling pathway,GO:0002819 regulation of adaptive immune response,GO:0006366 transcription from RNA polymerase II promoter,GO:0006974 cellular response to DNA damage stimulus,GO:0009615 response to virus,GO:0016064 immuno…	GO:0000979 RNA polymerase II core promoter sequence-specific DNA binding,GO:0000982 transcription factor activity, RNA polymerase II core promoter proximal region sequence-specific binding,GO:0003677 DNA binding,GO:0005515 protein binding	GO:0005634 nucleus,GO:0005654 nucleoplasm,GO:0005737 cytoplasm,GO:0005829 cytosol,GO:0010008 endosome membrane
H200011967	3.87572	down	ENSG00000096968	NM_004972.3	3717	JAK2	Janus kinase 2	GO:0000165 MAPK cascade,GO:0000186 activation of MAPKK activity,GO:0002250 adaptive immune response,GO:0006325 chromatin organization,GO:0006468 protein phosphorylation,GO:0006915 apoptotic process,GO:0006919 activation of cysteine-type endopeptidase activity involved in apoptotic process,GO:0006928 movement of cell or subcellular component,GO:0007165 signal transduction,GO:0007167 enzyme linked …	GO:0004672 protein kinase activity,GO:0004713 protein tyrosine kinase activity,GO:0004715 non-membrane spanning protein tyrosine kinase activity,GO:0005102 receptor binding,GO:0005131 growth hormone receptor binding,GO:0005143 interleukin-12 receptor binding,GO:0005515 protein binding,GO:0005524 ATP binding,GO:0008022 protein C-terminus binding,GO:0019901 protein kinase binding,GO:0020037 heme bi…	GO:0005634 nucleus,GO:0005654 nucleoplasm,GO:0005737 cytoplasm,GO:0005829 cytosol,GO:0005856 cytoskeleton,GO:0005901 caveola,GO:0016363 nuclear matrix,GO:0031234 extrinsic component of cytoplasmic side of plasma membrane,GO:0031904 endosome lumen,GO:0045121 membrane raft
H200006540	2.34873	down	ENSG00000112769	NM_002290.4	3910	LAMA4	laminin subunit alpha 4	GO:0007155 cell adhesion,GO:0030155 regulation of cell adhesion,GO:0030198 extracellular matrix organization,GO:0030334 regulation of cell migration,GO:0045995 regulation of embryonic development	GO:0005102 receptor binding,GO:0005201 extracellular matrix structural constituent,GO:0005515 protein binding	GO:0005576 extracellular region,GO:0005604 basement membrane,GO:0005605 basal lamina,GO:0031012 extracellular matrix,GO:0070062 extracellular exosome
H200011078	2.07363	down	ENSG00000101665	NM_001190823.1	4092	SMAD7	SMAD family member 7	GO:0000122 negative regulation of transcription from RNA polymerase II promoter,GO:0001657 ureteric bud development,GO:0006351 transcription, DNA-templated,GO:0006367 transcription initiation from RNA polymerase II promoter,GO:0007179 transforming growth factor beta receptor signaling pathway,GO:0010467 gene expression,GO:0010717 regulation of epithelial to mesenchymal transition,GO:0010719 negat…	GO:0003700 transcription factor activity, sequence-specific DNA binding,GO:0005515 protein binding,GO:0005518 collagen binding,GO:0008013 beta-catenin binding,GO:0030617 transforming growth factor beta receptor, inhibitory cytoplasmic mediator activity,GO:0031625 ubiquitin protein ligase binding,GO:0034713 type I transforming growth factor beta receptor binding,GO:0044212 transcription regulatory…	GO:0005634 nucleus,GO:0005654 nucleoplasm,GO:0005667 transcription factor complex,GO:0005730 nucleolus,GO:0005737 cytoplasm,GO:0005813 centrosome,GO:0005829 cytosol,GO:0005886 plasma membrane,GO:0005913 cell-cell adherens junction,GO:0016342 catenin complex,GO:0043234 protein complex
H300019007	2.72746	down	ENSG00000120693	XM_005266404.2	4093	SMAD9	SMAD family member 9	GO:0001657 ureteric bud development,GO:0006351 transcription, DNA-templated,GO:0006468 protein phosphorylation,GO:0007179 transforming growth factor beta receptor signaling pathway,GO:0030509 BMP signaling pathway,GO:0030901 midbrain development,GO:0030902 hindbrain development,GO:0035556 intracellular signal transduction,GO:0051216 cartilage development,GO:0060348 bone development,GO:0060395 SMA…	GO:0003677 DNA binding,GO:0003700 transcription factor activity, sequence-specific DNA binding,GO:0005515 protein binding,GO:0030618 transforming growth factor beta receptor, pathway-specific cytoplasmic mediator activity,GO:0046872 metal ion binding	GO:0005622 intracellular,GO:0005634 nucleus,GO:0005654 nucleoplasm,GO:0005667 transcription factor complex,GO:0005737 cytoplasm,GO:0005829 cytosol,GO:0071141 SMAD protein complex
AHsV10002197	3.13432	down	ENSG00000076706	NM_006500.2	4162	MCAM	melanoma cell adhesion molecule	GO:0001525 angiogenesis,GO:0003094 glomerular filtration,GO:0007155 cell adhesion,GO:0009653 anatomical structure morphogenesis,GO:0030335 positive regulation of cell migration,GO:0061042 vascular wound healing	-	GO:0005615 extracellular space,GO:0005634 nucleus,GO:0005886 plasma membrane,GO:0005925 focal adhesion,GO:0009897 external side of plasma membrane,GO:0016021 integral component of membrane
H300000889	19.3072	down	ENSG00000157601	NM_001144925.2	4599	MX1	MX dynamin like GTPase 1	GO:0006915 apoptotic process,GO:0006952 defense response,GO:0007165 signal transduction,GO:0008152 metabolic process,GO:0009615 response to virus,GO:0019221 cytokine-mediated signaling pathway,GO:0034340 response to type I interferon,GO:0045071 negative regulation of viral genome replication,GO:0045087 innate immune response,GO:0051607 defense response to virus,GO:0060337 type I interferon signal…	GO:0003924 GTPase activity,GO:0005515 protein binding,GO:0005525 GTP binding	GO:0005737 cytoplasm,GO:0005789 endoplasmic reticulum membrane,GO:0005829 cytosol,GO:0031965 nuclear membrane,GO:0048471 perinuclear region of cytoplasm
AHsV10003101	5.6395	down	ENSG00000183486	NM_002463.1	4600	MX2	MX dynamin like GTPase 2	GO:0006952 defense response,GO:0008152 metabolic process,GO:0009615 response to virus,GO:0015031 protein transport,GO:0019221 cytokine-mediated signaling pathway,GO:0035455 response to interferon-alpha,GO:0046822 regulation of nucleocytoplasmic transport,GO:0051028 mRNA transport,GO:0051607 defense response to virus,GO:0051726 regulation of cell cycle,GO:0060337 type I interferon signaling pathway	GO:0003924 GTPase activity,GO:0005515 protein binding,GO:0005525 GTP binding	GO:0005634 nucleus,GO:0005643 nuclear pore,GO:0005737 cytoplasm,GO:0005829 cytosol
H300012289	4.90035	down	ENSG00000154654	NM_004540.3	4685	NCAM2	neural cell adhesion molecule 2	GO:0007158 neuron cell-cell adhesion	-	GO:0005886 plasma membrane,GO:0016021 integral component of membrane,GO:0030424 axon
AHsV10000764	2.66533	down	ENSG00000183091	NM_001164508.1	4703	NEB	nebulin	GO:0007517 muscle organ development,GO:0007525 somatic muscle development,GO:0030049 muscle filament sliding,GO:0030832 regulation of actin filament length	GO:0003779 actin binding,GO:0005515 protein binding,GO:0008307 structural constituent of muscle	GO:0005829 cytosol,GO:0015629 actin cytoskeleton,GO:0030018 Z disc,GO:0070062 extracellular exosome
opHsV0400006318	5.88415	down	ENSG00000089127	XR_944558.1	4938	OAS1	2'-5'-oligoadenylate synthetase 1	GO:0006006 glucose metabolic process,GO:0006164 purine nucleotide biosynthetic process,GO:0009615 response to virus,GO:0019221 cytokine-mediated signaling pathway,GO:0035457 cellular response to interferon-alpha,GO:0042593 glucose homeostasis,GO:0045071 negative regulation of viral genome replication,GO:0051259 protein oligomerization,GO:0051607 defense response to virus,GO:0060333 interferon-gam…	GO:0001730 2'-5'-oligoadenylate synthetase activity,GO:0003725 double-stranded RNA binding,GO:0005515 protein binding,GO:0005524 ATP binding,GO:0008270 zinc ion binding,GO:0046872 metal ion binding	GO:0005576 extracellular region,GO:0005634 nucleus,GO:0005737 cytoplasm,GO:0005739 mitochondrion,GO:0005783 endoplasmic reticulum,GO:0005829 cytosol
opHsV0400006319	2.28018	down	ENSG00000111335	XM_011538415.1	4939	OAS2	2'-5'-oligoadenylate synthetase 2	GO:0006139 nucleobase-containing compound metabolic process,GO:0006164 purine nucleotide biosynthetic process,GO:0006401 RNA catabolic process,GO:0006486 protein glycosylation,GO:0009615 response to virus,GO:0018377 protein myristoylation,GO:0019221 cytokine-mediated signaling pathway,GO:0051607 defense response to virus,GO:0060333 interferon-gamma-mediated signaling pathway,GO:0060337 type I int…	GO:0001730 2'-5'-oligoadenylate synthetase activity,GO:0003725 double-stranded RNA binding,GO:0005515 protein binding,GO:0005524 ATP binding,GO:0008270 zinc ion binding,GO:0046872 metal ion binding	GO:0005634 nucleus,GO:0005737 cytoplasm,GO:0005739 mitochondrion,GO:0005783 endoplasmic reticulum,GO:0005829 cytosol,GO:0016020 membrane,GO:0043231 intracellular membrane-bounded organelle,GO:0048471 perinuclear region of cytoplasm
AHsV10003316	8.07613	down	ENSG00000111331	XM_005253889.2	4940	OAS3	2'-5'-oligoadenylate synthetase 3	GO:0006139 nucleobase-containing compound metabolic process,GO:0009615 response to virus,GO:0019221 cytokine-mediated signaling pathway,GO:0045071 negative regulation of viral genome replication,GO:0051607 defense response to virus,GO:0060333 interferon-gamma-mediated signaling pathway,GO:0060337 type I interferon signaling pathway,GO:0060700 regulation of ribonuclease activity	GO:0001730 2'-5'-oligoadenylate synthetase activity,GO:0003725 double-stranded RNA binding,GO:0005515 protein binding,GO:0005524 ATP binding,GO:0046872 metal ion binding	GO:0005615 extracellular space,GO:0005654 nucleoplasm,GO:0005737 cytoplasm,GO:0005829 cytosol,GO:0005886 plasma membrane,GO:0043231 intracellular membrane-bounded organelle
opHsV0400001651	11.9342	down	ENSG00000183036	NM_006198.2	5121	PCP4	Purkinje cell protein 4	GO:0001649 osteoblast differentiation,GO:0006469 negative regulation of protein kinase activity,GO:0006970 response to osmotic stress,GO:0007417 central nervous system development,GO:0010976 positive regulation of neuron projection development,GO:0033603 positive regulation of dopamine secretion,GO:0043524 negative regulation of neuron apoptotic process,GO:1904009 cellular response to monosodium …	GO:0003723 RNA binding,GO:0005515 protein binding,GO:0005516 calmodulin binding	GO:0005634 nucleus,GO:0005829 cytosol,GO:0005883 neurofilament,GO:0030424 axon
H300018743	6.61033	down	ENSG00000269699	NM_001146187.1	5178	PEG3	paternally expressed 3	GO:0000122 negative regulation of transcription from RNA polymerase II promoter,GO:0006351 transcription, DNA-templated,GO:0006915 apoptotic process	GO:0000981 RNA polymerase II transcription factor activity, sequence-specific DNA binding,GO:0003676 nucleic acid binding,GO:0046872 metal ion binding	GO:0005634 nucleus,GO:0005654 nucleoplasm,GO:0005737 cytoplasm
CHsGV10000646	6.92955	down	ENSG00000170542	XM_011514678.1	5272	SERPINB9	serpin peptidase inhibitor, clade B (ovalbumin), member 9	GO:0002448 mast cell mediated immunity,GO:0006915 apoptotic process,GO:0006955 immune response,GO:0009617 response to bacterium,GO:0010628 positive regulation of gene expression,GO:0010951 negative regulation of endopeptidase activity,GO:0033668 negative regulation by symbiont of host apoptotic process,GO:0042270 protection from natural killer cell mediated cytotoxicity,GO:0043066 negative regula…	GO:0002020 protease binding,GO:0004867 serine-type endopeptidase inhibitor activity,GO:0005515 protein binding,GO:0043027 cysteine-type endopeptidase inhibitor activity involved in apoptotic process	GO:0005615 extracellular space,GO:0005622 intracellular,GO:0005634 nucleus,GO:0005737 cytoplasm,GO:0005829 cytosol,GO:0016020 membrane,GO:0070062 extracellular exosome
opHsV0400003753	2.94273	down	ENSG00000188313	NM_021105.2	5359	PLSCR1	phospholipid scramblase 1	GO:0006366 transcription from RNA polymerase II promoter,GO:0006659 phosphatidylserine biosynthetic process,GO:0006915 apoptotic process,GO:0006953 acute-phase response,GO:0010628 positive regulation of gene expression,GO:0017121 phospholipid scrambling,GO:0030168 platelet activation,GO:0033003 regulation of mast cell activation,GO:0035456 response to interferon-beta,GO:0045071 negative regulatio…	GO:0001077 transcriptional activator activity, RNA polymerase II core promoter proximal region sequence-specific binding,GO:0003677 DNA binding,GO:0005154 epidermal growth factor receptor binding,GO:0005509 calcium ion binding,GO:0005515 protein binding,GO:0017124 SH3 domain binding,GO:0017128 phospholipid scramblase activity,GO:0019899 enzyme binding,GO:0042609 CD4 receptor binding	GO:0005634 nucleus,GO:0005730 nucleolus,GO:0005794 Golgi apparatus,GO:0005829 cytosol,GO:0005886 plasma membrane,GO:0005887 integral component of plasma membrane,GO:0016020 membrane,GO:0031012 extracellular matrix,GO:0045121 membrane raft,GO:0070062 extracellular exosome
H200017076	3.22386	down	ENSG00000055332	NM_002759.3	5610	EIF2AK2	eukaryotic translation initiation factor 2 alpha kinase 2	GO:0000186 activation of MAPKK activity,GO:0001819 positive regulation of cytokine production,GO:0006351 transcription, DNA-templated,GO:0006412 translation,GO:0006468 protein phosphorylation,GO:0008285 negative regulation of cell proliferation,GO:0009612 response to mechanical stimulus,GO:0009615 response to virus,GO:0009636 response to toxic substance,GO:0010998 regulation of translational init…	GO:0003725 double-stranded RNA binding,GO:0004672 protein kinase activity,GO:0004674 protein serine/threonine kinase activity,GO:0004694 eukaryotic translation initiation factor 2alpha kinase activity,GO:0004715 non-membrane spanning protein tyrosine kinase activity,GO:0005515 protein binding,GO:0005524 ATP binding,GO:0008601 protein phosphatase type 2A regulator activity,GO:0044822 poly(A) RNA b…	GO:0005634 nucleus,GO:0005737 cytoplasm,GO:0005829 cytosol,GO:0005840 ribosome,GO:0016020 membrane,GO:0048471 perinuclear region of cytoplasm
H200008402	5.24057	down	ENSG00000204264	NM_004159.4	5696	PSMB8	proteasome subunit beta 8	GO:0000082 G1/S transition of mitotic cell cycle,GO:0000165 MAPK cascade,GO:0000186 activation of MAPKK activity,GO:0000209 protein polyubiquitination,GO:0000278 mitotic cell cycle,GO:0002223 stimulatory C-type lectin receptor signaling pathway,GO:0002474 antigen processing and presentation of peptide antigen via MHC class I,GO:0002479 antigen processing and presentation of exogenous peptide anti…	GO:0004298 threonine-type endopeptidase activity,GO:0005515 protein binding	GO:0000502 proteasome complex,GO:0005654 nucleoplasm,GO:0005829 cytosol,GO:0005839 proteasome core complex,GO:0070062 extracellular exosome,GO:1990111 spermatoproteasome complex
H300009187	6.94321	down	ENSG00000240065	NM_002800.4	5698	PSMB9	proteasome subunit beta 9	GO:0000082 G1/S transition of mitotic cell cycle,GO:0000165 MAPK cascade,GO:0000186 activation of MAPKK activity,GO:0000209 protein polyubiquitination,GO:0000278 mitotic cell cycle,GO:0001889 liver development,GO:0002223 stimulatory C-type lectin receptor signaling pathway,GO:0002474 antigen processing and presentation of peptide antigen via MHC class I,GO:0002479 antigen processing and presentat…	GO:0004298 threonine-type endopeptidase activity,GO:0005515 protein binding,GO:0070628 proteasome binding	GO:0000502 proteasome complex,GO:0005654 nucleoplasm,GO:0005737 cytoplasm,GO:0005829 cytosol,GO:0005839 proteasome core complex,GO:0070062 extracellular exosome,GO:1990111 spermatoproteasome complex
AHsV10000812	3.15453	down	ENSG00000133321	NM_004585.4	5920	RARRES3	retinoic acid receptor responder (tazarotene induced) 3	GO:0006644 phospholipid metabolic process,GO:0008285 negative regulation of cell proliferation,GO:0016042 lipid catabolic process	GO:0004623 phospholipase A2 activity,GO:0005515 protein binding	GO:0016021 integral component of membrane
AHsV10002023	7.13354	down	ENSG00000183873	NM_001099405.1	6331	SCN5A	sodium voltage-gated channel alpha subunit 5	GO:0002027 regulation of heart rate,GO:0003231 cardiac ventricle development,GO:0003360 brainstem development,GO:0006814 sodium ion transport,GO:0007411 axon guidance,GO:0010765 positive regulation of sodium ion transport,GO:0014894 response to denervation involved in regulation of muscle adaptation,GO:0019228 neuronal action potential,GO:0021537 telencephalon development,GO:0021549 cerebellum de…	GO:0005248 voltage-gated sodium channel activity,GO:0005515 protein binding,GO:0005516 calmodulin binding,GO:0017134 fibroblast growth factor binding,GO:0019899 enzyme binding,GO:0019901 protein kinase binding,GO:0019904 protein domain specific binding,GO:0030506 ankyrin binding,GO:0031625 ubiquitin protein ligase binding,GO:0044325 ion channel binding,GO:0050998 nitric-oxide synthase binding,GO:…	GO:0001518 voltage-gated sodium channel complex,GO:0005622 intracellular,GO:0005783 endoplasmic reticulum,GO:0005886 plasma membrane,GO:0005901 caveola,GO:0009986 cell surface,GO:0014704 intercalated disc,GO:0016021 integral component of membrane,GO:0016328 lateral plasma membrane,GO:0030018 Z disc,GO:0030315 T-tubule,GO:0042383 sarcolemma
H200015731	4.36412	down	-	NM_001278736.1	6352	CCL5	C-C motif chemokine ligand 5	GO:0000165 MAPK cascade,GO:0002407 dendritic cell chemotaxis,GO:0002544 chronic inflammatory response,GO:0002548 monocyte chemotaxis,GO:0002676 regulation of chronic inflammatory response,GO:0006816 calcium ion transport,GO:0006874 cellular calcium ion homeostasis,GO:0006887 exocytosis,GO:0006935 chemotaxis,GO:0006954 inflammatory response,GO:0007159 leukocyte cell-cell adhesion,GO:0007186 G-prot…	GO:0004435 phosphatidylinositol phospholipase C activity,GO:0004672 protein kinase activity,GO:0005515 protein binding,GO:0008009 chemokine activity,GO:0008201 heparin binding,GO:0016004 phospholipase activator activity,GO:0030298 receptor signaling protein tyrosine kinase activator activity,GO:0031726 CCR1 chemokine receptor binding,GO:0031729 CCR4 chemokine receptor binding,GO:0031730 CCR5 chem…	GO:0005576 extracellular region,GO:0005615 extracellular space,GO:0005737 cytoplasm
H300015308	2.93393	down	ENSG00000115415	NM_139266.2	6772	STAT1	signal transducer and activator of transcription 1	GO:0000122 negative regulation of transcription from RNA polymerase II promoter,GO:0001937 negative regulation of endothelial cell proliferation,GO:0002053 positive regulation of mesenchymal cell proliferation,GO:0003340 negative regulation of mesenchymal to epithelial transition involved in metanephros morphogenesis,GO:0006351 transcription, DNA-templated,GO:0006357 regulation of transcription f…	GO:0000978 RNA polymerase II core promoter proximal region sequence-specific DNA binding,GO:0000979 RNA polymerase II core promoter sequence-specific DNA binding,GO:0000983 transcription factor activity, RNA polymerase II core promoter sequence-specific,GO:0003690 double-stranded DNA binding,GO:0003700 transcription factor activity, sequence-specific DNA binding,GO:0004871 signal transducer activ…	GO:0000790 nuclear chromatin,GO:0005634 nucleus,GO:0005654 nucleoplasm,GO:0005730 nucleolus,GO:0005737 cytoplasm,GO:0005829 cytosol,GO:0030424 axon,GO:0030425 dendrite,GO:0048471 perinuclear region of cytoplasm
H200006581	2.46181	down	ENSG00000047597	NM_021083.2	7504	XK	X-linked Kx blood group	GO:0006810 transport,GO:0006865 amino acid transport,GO:0006874 cellular calcium ion homeostasis,GO:0008361 regulation of cell size,GO:0010961 cellular magnesium ion homeostasis,GO:0031133 regulation of axon diameter,GO:0042552 myelination,GO:0048741 skeletal muscle fiber development	GO:0005215 transporter activity,GO:0005515 protein binding	GO:0005886 plasma membrane,GO:0016021 integral component of membrane
H200010317	3.94686	down	ENSG00000121966	NM_001008540.1	7852	CXCR4	chemokine (C-X-C motif) receptor 4	GO:0000187 activation of MAPK activity,GO:0001666 response to hypoxia,GO:0001764 neuron migration,GO:0002064 epithelial cell development,GO:0002407 dendritic cell chemotaxis,GO:0006915 apoptotic process,GO:0006954 inflammatory response,GO:0007186 G-protein coupled receptor signaling pathway,GO:0007204 positive regulation of cytosolic calcium ion concentration,GO:0008038 neuron recognition,GO:0009…	GO:0001618 virus receptor activity,GO:0003779 actin binding,GO:0004930 G-protein coupled receptor activity,GO:0005515 protein binding,GO:0008144 drug binding,GO:0015026 coreceptor activity,GO:0016494 C-X-C chemokine receptor activity,GO:0019955 cytokine binding,GO:0031625 ubiquitin protein ligase binding,GO:0032027 myosin light chain binding,GO:0043130 ubiquitin binding	GO:0005737 cytoplasm,GO:0005764 lysosome,GO:0005769 early endosome,GO:0005770 late endosome,GO:0005829 cytosol,GO:0005886 plasma membrane,GO:0009986 cell surface,GO:0016021 integral component of membrane,GO:0016023 cytoplasmic, membrane-bounded vesicle,GO:0030054 cell junction,GO:0031252 cell leading edge,GO:0031410 cytoplasmic vesicle,GO:0070062 extracellular exosome
opHsV0400006118	11.0419	down	ENSG00000185885	NM_003641.3	8519	IFITM1	interferon induced transmembrane protein 1	GO:0001503 ossification,GO:0007166 cell surface receptor signaling pathway,GO:0008285 negative regulation of cell proliferation,GO:0009615 response to virus,GO:0019221 cytokine-mediated signaling pathway,GO:0030336 negative regulation of cell migration,GO:0034341 response to interferon-gamma,GO:0035455 response to interferon-alpha,GO:0035456 response to interferon-beta,GO:0035556 intracellular si…	GO:0005057 receptor signaling protein activity,GO:0005515 protein binding	GO:0005622 intracellular,GO:0005886 plasma membrane,GO:0016020 membrane,GO:0016021 integral component of membrane
H200012133	20.8428	down	ENSG00000135114	NM_001261825.1	8638	OASL	2'-5'-oligoadenylate synthetase-like	GO:0008152 metabolic process,GO:0009615 response to virus,GO:0019221 cytokine-mediated signaling pathway,GO:0045071 negative regulation of viral genome replication,GO:0051607 defense response to virus,GO:0060333 interferon-gamma-mediated signaling pathway,GO:0060337 type I interferon signaling pathway	GO:0001730 2'-5'-oligoadenylate synthetase activity,GO:0003677 DNA binding,GO:0003725 double-stranded RNA binding,GO:0005524 ATP binding,GO:0044822 poly(A) RNA binding,GO:0046966 thyroid hormone receptor binding	GO:0005730 nucleolus,GO:0005737 cytoplasm,GO:0005829 cytosol,GO:0016020 membrane
H200006683	204.178	down	ENSG00000133101	XM_011535297.1	8900	CCNA1	cyclin A1	GO:0000082 G1/S transition of mitotic cell cycle,GO:0000083 regulation of transcription involved in G1/S transition of mitotic cell cycle,GO:0000086 G2/M transition of mitotic cell cycle,GO:0000278 mitotic cell cycle,GO:0007067 mitotic nuclear division,GO:0007141 male meiosis I,GO:0007283 spermatogenesis,GO:0051301 cell division	GO:0005515 protein binding	GO:0005654 nucleoplasm,GO:0005829 cytosol,GO:0015630 microtubule cytoskeleton
H200019851	2.41529	down	ENSG00000116584	NM_001162383.1	9181	ARHGEF2	Rho/Rac guanine nucleotide exchange factor 2	GO:0000132 establishment of mitotic spindle orientation,GO:0000902 cell morphogenesis,GO:0006886 intracellular protein transport,GO:0007015 actin filament organization,GO:0007026 negative regulation of microtubule depolymerization,GO:0007067 mitotic nuclear division,GO:0007264 small GTPase mediated signal transduction,GO:0032755 positive regulation of interleukin-6 production,GO:0032760 positive …	GO:0005089 Rho guanyl-nucleotide exchange factor activity,GO:0005515 protein binding,GO:0008017 microtubule binding,GO:0008134 transcription factor binding,GO:0008270 zinc ion binding,GO:0017048 Rho GTPase binding,GO:0030676 Rac guanyl-nucleotide exchange factor activity,GO:0048365 Rac GTPase binding	GO:0005737 cytoplasm,GO:0005794 Golgi apparatus,GO:0005819 spindle,GO:0005829 cytosol,GO:0005856 cytoskeleton,GO:0005874 microtubule,GO:0005923 bicellular tight junction,GO:0005925 focal adhesion,GO:0016023 cytoplasmic, membrane-bounded vesicle,GO:0031982 vesicle,GO:0032587 ruffle membrane,GO:0043025 neuronal cell body,GO:0043198 dendritic shaft,GO:0043234 protein complex,GO:0097481 neuronal post…
H200007874	6.10828	down	ENSG00000156587	NM_004223.4	9246	UBE2L6	ubiquitin conjugating enzyme E2L 6	GO:0006281 DNA repair,GO:0006464 cellular protein modification process,GO:0016567 protein ubiquitination,GO:0019221 cytokine-mediated signaling pathway,GO:0019941 modification-dependent protein catabolic process,GO:0019985 translesion synthesis,GO:0032020 ISG15-protein conjugation,GO:0032480 negative regulation of type I interferon production,GO:0044267 cellular protein metabolic process,GO:00450…	GO:0004842 ubiquitin-protein transferase activity,GO:0005515 protein binding,GO:0042296 ISG15 transferase activity	GO:0005654 nucleoplasm,GO:0005829 cytosol
H300006942	6.99203	down	ENSG00000187608	NM_005101.3	9636	ISG15	ISG15 ubiquitin-like modifier	GO:0006281 DNA repair,GO:0016032 viral process,GO:0019221 cytokine-mediated signaling pathway,GO:0019941 modification-dependent protein catabolic process,GO:0019985 translesion synthesis,GO:0031397 negative regulation of protein ubiquitination,GO:0032020 ISG15-protein conjugation,GO:0032480 negative regulation of type I interferon production,GO:0032649 regulation of interferon-gamma production,GO…	GO:0005515 protein binding,GO:0031386 protein tag	GO:0005576 extracellular region,GO:0005654 nucleoplasm,GO:0005829 cytosol
CHsGV10001747	2.86254	down	ENSG00000213928	NM_006084.4	10379	IRF9	interferon regulatory factor 9	GO:0006355 regulation of transcription, DNA-templated,GO:0006366 transcription from RNA polymerase II promoter,GO:0007166 cell surface receptor signaling pathway,GO:0019221 cytokine-mediated signaling pathway,GO:0045351 type I interferon biosynthetic process,GO:0051607 defense response to virus,GO:0060333 interferon-gamma-mediated signaling pathway,GO:0060337 type I interferon signaling pathway	GO:0001047 core promoter binding,GO:0003700 transcription factor activity, sequence-specific DNA binding,GO:0005515 protein binding	GO:0005634 nucleus,GO:0005654 nucleoplasm,GO:0005737 cytoplasm,GO:0005829 cytosol
H200006928	31.5335	down	ENSG00000137965	NM_006417.4	10561	IFI44	interferon induced protein 44	GO:0009615 response to virus	-	GO:0005737 cytoplasm
H200006112	3.12619	down	ENSG00000137959	NM_006820.3	10964	IFI44L	interferon induced protein 44 like	GO:0006955 immune response,GO:0051607 defense response to virus	-	GO:0005654 nucleoplasm,GO:0005737 cytoplasm
H200015253	3.55761	down	ENSG00000168461	NM_006868.3	11031	RAB31	RAB31, member RAS oncogene family	GO:0007264 small GTPase mediated signal transduction,GO:0031623 receptor internalization,GO:0032869 cellular response to insulin stimulus,GO:0043001 Golgi to plasma membrane protein transport,GO:0045055 regulated exocytosis,GO:0090382 phagosome maturation	GO:0003924 GTPase activity,GO:0005525 GTP binding,GO:0019003 GDP binding	GO:0005769 early endosome,GO:0005770 late endosome,GO:0030670 phagocytic vesicle membrane,GO:0032588 trans-Golgi network membrane,GO:0045335 phagocytic vesicle
H200013784	5.14246	down	ENSG00000139629	XM_006719214.2	11226	GALNT6	polypeptide N-acetylgalactosaminyltransferase 6	GO:0006493 protein O-linked glycosylation,GO:0016266 O-glycan processing,GO:0043687 post-translational protein modification,GO:0044267 cellular protein metabolic process	GO:0004653 polypeptide N-acetylgalactosaminyltransferase activity,GO:0030246 carbohydrate binding,GO:0046872 metal ion binding	GO:0000139 Golgi membrane,GO:0005794 Golgi apparatus,GO:0016021 integral component of membrane,GO:0048471 perinuclear region of cytoplasm
opHsV0400000033	2.86589	down	ENSG00000184979	NM_017414.3	11274	USP18	ubiquitin specific peptidase 18	GO:0006511 ubiquitin-dependent protein catabolic process,GO:0016579 protein deubiquitination,GO:0019221 cytokine-mediated signaling pathway,GO:0060337 type I interferon signaling pathway,GO:0060338 regulation of type I interferon-mediated signaling pathway	GO:0004843 thiol-dependent ubiquitin-specific protease activity,GO:0005515 protein binding,GO:0008234 cysteine-type peptidase activity	GO:0005634 nucleus,GO:0005829 cytosol
H200013521	4.1349	down	ENSG00000107201	NM_014314.3	23586	DDX58	DEXD/H-box helicase 58	GO:0002230 positive regulation of defense response to virus by host,GO:0008152 metabolic process,GO:0009597 detection of virus,GO:0009615 response to virus,GO:0010628 positive regulation of gene expression,GO:0016032 viral process,GO:0030334 regulation of cell migration,GO:0032480 negative regulation of type I interferon production,GO:0032725 positive regulation of granulocyte macrophage colony-s…	GO:0003690 double-stranded DNA binding,GO:0003725 double-stranded RNA binding,GO:0003727 single-stranded RNA binding,GO:0004386 helicase activity,GO:0005515 protein binding,GO:0005524 ATP binding,GO:0008270 zinc ion binding,GO:0042802 identical protein binding	GO:0005737 cytoplasm,GO:0005829 cytosol,GO:0005923 bicellular tight junction,GO:0015629 actin cytoskeleton,GO:0032587 ruffle membrane
AHsV10002359	4.98342	down	ENSG00000107201	NM_014314.3	23586	DDX58	DEXD/H-box helicase 58	GO:0002230 positive regulation of defense response to virus by host,GO:0008152 metabolic process,GO:0009597 detection of virus,GO:0009615 response to virus,GO:0010628 positive regulation of gene expression,GO:0016032 viral process,GO:0030334 regulation of cell migration,GO:0032480 negative regulation of type I interferon production,GO:0032725 positive regulation of granulocyte macrophage colony-s…	GO:0003690 double-stranded DNA binding,GO:0003725 double-stranded RNA binding,GO:0003727 single-stranded RNA binding,GO:0004386 helicase activity,GO:0005515 protein binding,GO:0005524 ATP binding,GO:0008270 zinc ion binding,GO:0042802 identical protein binding	GO:0005737 cytoplasm,GO:0005829 cytosol,GO:0005923 bicellular tight junction,GO:0015629 actin cytoskeleton,GO:0032587 ruffle membrane
CHsGV10002953	2.57836	down	ENSG00000152778	NM_012420.2	24138	IFIT5	interferon induced protein with tetratricopeptide repeats 5	GO:0045087 innate immune response,GO:0051607 defense response to virus	GO:0000049 tRNA binding,GO:0003723 RNA binding,GO:0003727 single-stranded RNA binding,GO:0044822 poly(A) RNA binding	GO:0005886 plasma membrane,GO:0015629 actin cytoskeleton,GO:0032587 ruffle membrane,GO:0043231 intracellular membrane-bounded organelle,GO:0045177 apical part of cell
AHsV10002639	2.85022	down	ENSG00000090512	NM_001308079.1	26998	FETUB	fetuin B	GO:0007338 single fertilization,GO:0007339 binding of sperm to zona pellucida,GO:0008150 biological_process,GO:0010951 negative regulation of endopeptidase activity	GO:0003674 molecular_function,GO:0004869 cysteine-type endopeptidase inhibitor activity,GO:0008191 metalloendopeptidase inhibitor activity	GO:0005576 extracellular region,GO:0005615 extracellular space,GO:0070062 extracellular exosome
H200001951	2.39255	down	ENSG00000078081	NM_014398.3	27074	LAMP3	lysosomal associated membrane protein 3	GO:0002250 adaptive immune response,GO:0008283 cell proliferation	-	GO:0005765 lysosomal membrane,GO:0016021 integral component of membrane,GO:0097233 alveolar lamellar body membrane
opHsV0400002212	3.54944	down	ENSG00000185272	NM_144770.3	54033	RBM11	RNA binding motif protein 11	GO:0000381 regulation of alternative mRNA splicing, via spliceosome,GO:0006397 mRNA processing,GO:0007275 multicellular organismal development,GO:0008380 RNA splicing,GO:0030154 cell differentiation,GO:0034599 cellular response to oxidative stress	GO:0000166 nucleotide binding,GO:0005515 protein binding,GO:0008266 poly(U) RNA binding,GO:0042803 protein homodimerization activity	GO:0005634 nucleus,GO:0005654 nucleoplasm,GO:0016607 nuclear speck
AHsV10003563	2.12756	down	ENSG00000159212	NM_053277.2	54102	CLIC6	chloride intracellular channel 6	GO:0006749 glutathione metabolic process,GO:0034765 regulation of ion transmembrane transport,GO:1902476 chloride transmembrane transport	GO:0004364 glutathione transferase activity,GO:0005244 voltage-gated ion channel activity,GO:0005254 chloride channel activity,GO:0050780 dopamine receptor binding	GO:0005634 nucleus,GO:0005737 cytoplasm,GO:0005886 plasma membrane,GO:0034707 chloride channel complex,GO:0070062 extracellular exosome
H300009735	15.2684	down	ENSG00000159212	NM_053277.2	54102	CLIC6	chloride intracellular channel 6	GO:0006749 glutathione metabolic process,GO:0034765 regulation of ion transmembrane transport,GO:1902476 chloride transmembrane transport	GO:0004364 glutathione transferase activity,GO:0005244 voltage-gated ion channel activity,GO:0005254 chloride channel activity,GO:0050780 dopamine receptor binding	GO:0005634 nucleus,GO:0005737 cytoplasm,GO:0005886 plasma membrane,GO:0034707 chloride channel complex,GO:0070062 extracellular exosome
AHsV10003462	7.38114	down	ENSG00000069188	XM_011524915.1	54549	SDK2	sidekick cell adhesion molecule 2	GO:0007156 homophilic cell adhesion via plasma membrane adhesion molecules,GO:0007416 synapse assembly,GO:0010842 retina layer formation,GO:0060219 camera-type eye photoreceptor cell differentiation	-	GO:0005886 plasma membrane,GO:0016021 integral component of membrane,GO:0030054 cell junction,GO:0045202 synapse
AHsV10001326	5.50987	down	ENSG00000173193	NM_017554.2	54625	PARP14	poly(ADP-ribose) polymerase family member 14	GO:0006351 transcription, DNA-templated,GO:0006355 regulation of transcription, DNA-templated	GO:0003950 NAD+ ADP-ribosyltransferase activity	GO:0005634 nucleus,GO:0005737 cytoplasm,GO:0016020 membrane
H300000884	9.29143	down	ENSG00000205413	NM_017654.3	54809	SAMD9	sterile alpha motif domain containing 9	-	GO:0005515 protein binding	GO:0005737 cytoplasm,GO:0043231 intracellular membrane-bounded organelle
opHsV0400004769	12.1761	down	ENSG00000137628	NM_017631.5	55601	DDX60	DEXD/H-box helicase 60	GO:0008152 metabolic process,GO:0009615 response to virus,GO:0045087 innate immune response,GO:0051607 defense response to virus,GO:1900245 positive regulation of MDA-5 signaling pathway,GO:1900246 positive regulation of RIG-I signaling pathway	GO:0003690 double-stranded DNA binding,GO:0003725 double-stranded RNA binding,GO:0003727 single-stranded RNA binding,GO:0004386 helicase activity,GO:0005515 protein binding,GO:0005524 ATP binding	GO:0005737 cytoplasm,GO:0045111 intermediate filament cytoskeleton
AHsV10000947	2.0163	down	ENSG00000026751	NM_001282595.1	57823	SLAMF7	SLAM family member 7	GO:0002250 adaptive immune response,GO:0007155 cell adhesion,GO:0030101 natural killer cell activation,GO:0042267 natural killer cell mediated cytotoxicity,GO:0050776 regulation of immune response	-	GO:0005886 plasma membrane,GO:0016021 integral component of membrane
H200008063	2.9936	down	ENSG00000114450	NM_021629.3	59345	GNB4	guanine nucleotide binding protein (G protein), beta polypeptide 4	GO:0006112 energy reserve metabolic process,GO:0007165 signal transduction,GO:0021762 substantia nigra development,GO:0044281 small molecule metabolic process,GO:0071377 cellular response to glucagon stimulus	GO:0004871 signal transducer activity,GO:0032403 protein complex binding	GO:0005765 lysosomal membrane,GO:0005886 plasma membrane,GO:0043209 myelin sheath,GO:0070062 extracellular exosome
H300019064	3.24794	down	ENSG00000124215	NM_021810.4	60437	CDH26	cadherin 26	GO:0007156 homophilic cell adhesion via plasma membrane adhesion molecules	GO:0005509 calcium ion binding	GO:0005886 plasma membrane,GO:0016021 integral component of membrane
H200008754	2.63506	down	ENSG00000138821	NM_022154.5	64116	SLC39A8	solute carrier family 39 member 8	GO:0006829 zinc II ion transport,GO:0055085 transmembrane transport,GO:0070574 cadmium ion transmembrane transport	GO:0046873 metal ion transmembrane transporter activity	GO:0005886 plasma membrane,GO:0016021 integral component of membrane,GO:0031090 organelle membrane
H200009565	3.82074	down	ENSG00000115267	NM_022168.3	64135	IFIH1	interferon induced, with helicase C domain 1	GO:0009597 detection of virus,GO:0009615 response to virus,GO:0016032 viral process,GO:0016925 protein sumoylation,GO:0032480 negative regulation of type I interferon production,GO:0032727 positive regulation of interferon-alpha production,GO:0032728 positive regulation of interferon-beta production,GO:0034344 regulation of type III interferon production,GO:0039528 cytoplasmic pattern recognition…	GO:0003677 DNA binding,GO:0003725 double-stranded RNA binding,GO:0003727 single-stranded RNA binding,GO:0004386 helicase activity,GO:0005515 protein binding,GO:0005524 ATP binding,GO:0008270 zinc ion binding,GO:0043021 ribonucleoprotein complex binding	GO:0005634 nucleus,GO:0005829 cytosol
H200002164	3.43229	down	ENSG00000059378	XM_011516491.1	64761	PARP12	poly(ADP-ribose) polymerase family member 12	GO:0008152 metabolic process	GO:0003950 NAD+ ADP-ribosyltransferase activity,GO:0044822 poly(A) RNA binding,GO:0046872 metal ion binding	GO:0005634 nucleus
H300020297	2.02934	down	ENSG00000197415	NM_001167911.1	79674	VEPH1	ventricular zone expressed PH domain containing 1	-	-	GO:0005886 plasma membrane
H200004856	5.66761	down	ENSG00000138496	NM_001146102.1	83666	PARP9	poly(ADP-ribose) polymerase family member 9	GO:0006302 double-strand break repair,GO:0016477 cell migration,GO:0060330 regulation of response to interferon-gamma	GO:0003950 NAD+ ADP-ribosyltransferase activity,GO:0005515 protein binding	GO:0005634 nucleus,GO:0005654 nucleoplasm,GO:0005737 cytoplasm,GO:0005739 mitochondrion,GO:0005829 cytosol,GO:0016020 membrane
H200020305	2.98038	down	ENSG00000178685	XM_011517336.1	84875	PARP10	poly(ADP-ribose) polymerase family member 10	GO:0006471 protein ADP-ribosylation,GO:0010629 negative regulation of gene expression,GO:0010847 regulation of chromatin assembly,GO:0032088 negative regulation of NF-kappaB transcription factor activity,GO:0033159 negative regulation of protein import into nucleus, translocation,GO:0045071 negative regulation of viral genome replication,GO:0048147 negative regulation of fibroblast proliferation,…	GO:0003950 NAD+ ADP-ribosyltransferase activity,GO:0005515 protein binding,GO:0070530 K63-linked polyubiquitin binding	GO:0005634 nucleus,GO:0005654 nucleoplasm,GO:0005730 nucleolus,GO:0005737 cytoplasm,GO:0005794 Golgi apparatus
H300005208	4.0495	down	ENSG00000181381	NM_001291510.1	91351	DDX60L	DEAD-box helicase 60-like	GO:0008152 metabolic process	GO:0003723 RNA binding,GO:0004386 helicase activity,GO:0005524 ATP binding	-
AHsV10001953	2.01827	down	ENSG00000183638	NM_178857.5	94137	RP1L1	retinitis pigmentosa 1-like 1	GO:0007601 visual perception,GO:0035082 axoneme assembly,GO:0035556 intracellular signal transduction,GO:0042461 photoreceptor cell development,GO:0045494 photoreceptor cell maintenance,GO:0060041 retina development in camera-type eye	-	GO:0001750 photoreceptor outer segment,GO:0005874 microtubule,GO:0005930 axoneme,GO:0032391 photoreceptor connecting cilium,GO:0070062 extracellular exosome
opHsV0400003294	5.21867	down	ENSG00000134326	NR_046236.1	129607	CMPK2	cytidine/uridine monophosphate kinase 2	GO:0006165 nucleoside diphosphate phosphorylation,GO:0006227 dUDP biosynthetic process,GO:0006233 dTDP biosynthetic process,GO:0006235 dTTP biosynthetic process,GO:0009142 nucleoside triphosphate biosynthetic process,GO:0071222 cellular response to lipopolysaccharide	GO:0004127 cytidylate kinase activity,GO:0004550 nucleoside diphosphate kinase activity,GO:0004798 thymidylate kinase activity,GO:0005524 ATP binding,GO:0033862 UMP kinase activity	GO:0005654 nucleoplasm,GO:0005739 mitochondrion
CHsGV10003085	10.2174	down	ENSG00000134326	NR_046236.1	129607	CMPK2	cytidine/uridine monophosphate kinase 2	GO:0006165 nucleoside diphosphate phosphorylation,GO:0006227 dUDP biosynthetic process,GO:0006233 dTDP biosynthetic process,GO:0006235 dTTP biosynthetic process,GO:0009142 nucleoside triphosphate biosynthetic process,GO:0071222 cellular response to lipopolysaccharide	GO:0004127 cytidylate kinase activity,GO:0004550 nucleoside diphosphate kinase activity,GO:0004798 thymidylate kinase activity,GO:0005524 ATP binding,GO:0033862 UMP kinase activity	GO:0005654 nucleoplasm,GO:0005739 mitochondrion
AHsV10002249	41.4181	down	ENSG00000147256	NM_001282607.1	158763	ARHGAP36	Rho GTPase activating protein 36	GO:0007264 small GTPase mediated signal transduction,GO:0043547 positive regulation of GTPase activity,GO:0051056 regulation of small GTPase mediated signal transduction	GO:0005096 GTPase activator activity	GO:0005829 cytosol
CHsGV10000295	2.82505	down	ENSG00000165805	XM_011537983.1	160419	C12orf50	chromosome 12 open reading frame 50	-	GO:0005515 protein binding	-
H200010236	2.49012	down	ENSG00000167916	XM_011524460.1	192666	KRT24	keratin 24, type I	GO:0008150 biological_process	GO:0003674 molecular_function,GO:0005198 structural molecule activity	GO:0005737 cytoplasm,GO:0005882 intermediate filament,GO:0045111 intermediate filament cytoskeleton,GO:0070062 extracellular exosome
H300005033	6.26706	down	ENSG00000172377	NM_001005211.1	219954	OR9I1	olfactory receptor family 9 subfamily I member 1	GO:0007186 G-protein coupled receptor signaling pathway,GO:0050911 detection of chemical stimulus involved in sensory perception of smell	GO:0004930 G-protein coupled receptor activity,GO:0004984 olfactory receptor activity,GO:0005549 odorant binding	GO:0005886 plasma membrane,GO:0016021 integral component of membrane
opHsV0400003920	4.50752	down	ENSG00000188069	NM_001004752.1	256892	OR51F1	olfactory receptor family 51 subfamily F member 1 (gene/pseudogene)	GO:0007166 cell surface receptor signaling pathway,GO:0007186 G-protein coupled receptor signaling pathway,GO:0050911 detection of chemical stimulus involved in sensory perception of smell	GO:0004930 G-protein coupled receptor activity,GO:0004984 olfactory receptor activity	GO:0005886 plasma membrane,GO:0005887 integral component of plasma membrane
opHsV0400004469	2.40283	down	ENSG00000197110	-	282617	IFNL3	interferon, lambda 3	GO:0007259 JAK-STAT cascade,GO:0045071 negative regulation of viral genome replication,GO:0045087 innate immune response,GO:0050778 positive regulation of immune response,GO:0050863 regulation of T cell activation,GO:0051607 defense response to virus,GO:1903955 positive regulation of protein targeting to mitochondrion	GO:0005102 receptor binding,GO:0005125 cytokine activity	GO:0005615 extracellular space,GO:0005622 intracellular
H300002315	2.78288	down	ENSG00000206026	NM_001037331.3	284274	SMIM21	small integral membrane protein 21	-	-	GO:0016021 integral component of membrane
H300005298	2.13221	down	ENSG00000146383	NM_175067.1	319100	TAAR6	trace amine associated receptor 6	GO:0007186 G-protein coupled receptor signaling pathway	GO:0001594 trace-amine receptor activity,GO:0004930 G-protein coupled receptor activity	GO:0005886 plasma membrane,GO:0016021 integral component of membrane
opHsV0400002825	9.02504	down	ENSG00000186795	NM_181840.1	338567	KCNK18	potassium two pore domain channel subfamily K member 18	GO:0006813 potassium ion transport,GO:0007268 synaptic transmission,GO:0030322 stabilization of membrane potential,GO:0071435 potassium ion export,GO:0071467 cellular response to pH	GO:0005267 potassium channel activity,GO:0015269 calcium-activated potassium channel activity,GO:0015271 outward rectifier potassium channel activity,GO:0022841 potassium ion leak channel activity	GO:0005886 plasma membrane,GO:0005887 integral component of plasma membrane
opHsV0400002133	2.14014	down	ENSG00000254656	NM_001134888.2	388015	RTL1	retrotransposon-like 1	GO:0007275 multicellular organismal development	-	GO:0016021 integral component of membrane
opHsV0400003577	2.70219	down	ENSG00000188624	NM_207393.1	388555	IGFL3	IGF like family member 3	-	-	GO:0005576 extracellular region
H300008847	2.04162	down	ENSG00000165985	NM_001010908.1	389941	C1QL3	complement component 1, q subcomponent-like 3	GO:0050807 regulation of synapse organization	-	GO:0005576 extracellular region,GO:0005581 collagen trimer
AHsV10001885	2.54434	down	ENSG00000176900	NM_001004759.1	401665	OR51T1	olfactory receptor family 51 subfamily T member 1	GO:0007165 signal transduction,GO:0007186 G-protein coupled receptor signaling pathway,GO:0050911 detection of chemical stimulus involved in sensory perception of smell	GO:0004930 G-protein coupled receptor activity,GO:0004984 olfactory receptor activity	GO:0005886 plasma membrane,GO:0016021 integral component of membrane
opHsV0400010274	5.41113	down	ENSG00000206536	NM_001005516.1	403277	OR5K3	olfactory receptor family 5 subfamily K member 3	GO:0007186 G-protein coupled receptor signaling pathway,GO:0050911 detection of chemical stimulus involved in sensory perception of smell	GO:0004930 G-protein coupled receptor activity,GO:0004984 olfactory receptor activity,GO:0005549 odorant binding	GO:0005886 plasma membrane,GO:0016021 integral component of membrane
opHsV0400009032	4.47429	down	ENSG00000205002	XM_011517043.1	441376	AARD	alanine and arginine rich domain containing protein	GO:0030324 lung development	-	-
H300004914	2.8244	down	ENSG00000215096	-	613204	IFITM8P	interferon induced transmembrane protein 8 pseudogene	-	-	-
AHsV10003502	2.9541	down	ENSG00000204021	XM_011540082.1	643414	LIPK	lipase family member K	GO:0016042 lipid catabolic process,GO:0044241 lipid digestion,GO:0044281 small molecule metabolic process	GO:0016788 hydrolase activity, acting on ester bonds	GO:0005576 extracellular region
opHsV0400005621	2.55443	down	-	XM_011531420.1	644717	SAGE2P	sarcoma antigen 2, pseudogene	-	-	-
DHsGV10000204	2.4155	down	ENSG00000224382	NR_108056.1	100507059	LINC00703	long intergenic non-protein coding RNA 703	-	-	-
H200016198	3.05446	down	-	-	-	-	-	-	-	-
DHsGV10005611	4.01881	down	-	-	-	-	-	-	-	-

## Sheet: Sheet2
Article title	Effect of Wnt5a on drug resistance in estrogen receptor-positive breast cancer
Journal name	Breast Cancer
Author names	Ai Amioka, Takayuki Kadoya, Satoshi Sueoka, Yoshie Kobayashi, Shinsuke Sasada, Akiko Emi, Norio Masumoto, Masaoki Ito, Koh Nakayama, Morihito Okada
Affilation of the corresponding author	Department of Surgical Oncology, Research Institute for Radiation Biology and Medicine, Hiroshima University
E-mail address of the corresponding author	takayukikadoya@gmail.com
